# Supplementary material for: Identification of functional signatures in the metabolism of the three cellular domains of life
Source: PLoS One. 2019 May 28;14(5):e0217083. doi: 10.1371/journal.pone.0217083 (PMC6538242; doi:10.1371/journal.pone.0217083)
Supplement: S1 Table — Columns correspond to: 1. Name of organism at NCBI database; 2. Organism ID in KEGG database; 3. Total number of proteins by organism; 4. Total number of non redundant ESS by organism; 5. Total of non-redundant EC numbers; 6. Total of maps by organism; 7. Taxonomy according of NCBI classification system; 8. Organism lifestyle; and 9. Other features of lifestyles (TXT) [file pone.0217083.s001.txt]

# Supplementary Table S1. Full description of 1507 organisms based on the NCBI classification system.
# Columns correspond to:
# 1. Name of organism at NCBI database
# 2. Organism ID in KEGG database
# 3. Total number of proteins by organism
# 4. Total number of non redundant ESS by organism
# 5. Total of non-redundant EC numbers
# 6. Total of maps by organism
# 7. Taxonomy according of NCBI classification system
# 8. Organism lifestyle
# 9. Other features of lifestyles

Name	Code	Proteins	nrESS	nrEC3	MapsCount	Taxonomy	Lifestyle1	Lifestyle2
Acidovorax avenae	aaa	4737	1303	105	71	Bacteria; Proteobacteria; Betaproteobacteria; Burkholderiales; Comamonadaceae; Acidovorax	Plant pathogen	
Alicyclobacillus acidocaldarius subsp. acidocaldarius DSM 446	aac	3084	924	94	61	Bacteria; Firmicutes; Bacilli; Bacillales; Alicyclobacillaceae; Alicyclobacillus		Originally isolated from a hot and acidic spring in Yellowstone National Park, USA in 1971 (or earlier).
Aquifex aeolicus	aae	1526	525	78	54	Bacteria; Aquificae; Aquificales; Aquificaceae; Aquifex	Hydrogen oxidation	Thermophilic chemolithoautotroph. 
Aedes aegypti (yellow fever mosquito)	aag	14626	1213	100	67	Eukaryota; Metazoa; Ecdysozoa; Arthropoda; Hexapoda; Insecta; Pterygota; Neoptera; Holometabola; Diptera; Nematocera; Culicoidea; Culicidae; Culicinae; Aedini; Aedes; Stegomyia		
Glutamicibacter arilaitensis Re117	aai	3436	938	93	59	Bacteria; Actinobacteria; Micrococcales; Micrococcaceae; Glutamicibacter	Methylotroph	Isolated from the surface of a Reblochon cheese.
Aggregatibacter aphrophilus NJ8700	aap	2231	836	82	55	Bacteria; Proteobacteria; Gammaproteobacteria; Pasteurellales; Pasteurellaceae; Aggregatibacter	Human pathogen	Well known as an etiologic agent in infectious endocarditis caused by gram-negative bacteria.
Acetohalobium arabaticum	aar	2282	681	75	57	Bacteria; Firmicutes; Clostridia; Halanaerobiales; Halobacteroidaceae; Acetohalobium	Acetogen, Carbon fixation, Hydrogen oxidation	Obligately anaerobic halophile.
Candidatus Amoebophilus asiaticus	aas	1335	126	39	27	Bacteria; Bacteroidetes; Cytophagia; Cytophagales; Amoebophilaceae; Candidatus Amoebophilus		Obligate intracellular amoeba symbiont.
Aggregatibacter actinomycetemcomitans D11S-1	aat	1975	719	80	56	Bacteria; Proteobacteria; Gammaproteobacteria; Pasteurellales; Pasteurellaceae; Aggregatibacter	Human pathogen	A major etiologic agent of human periodontal disease. This strain was recovered from the subgingival plaque of a patient diagnosed with generalized aggressive periodontitis.
Paenarthrobacter aurescens	aau	4587	1267	102	70	Bacteria; Actinobacteria; Micrococcales; Micrococcaceae; Paenarthrobacter	Methylotroph	Originally isolated from soil at a South Dakota spill site containing 1,000 lb of the herbicide atrazine.
Acidovorax citrulli	aav	4709	1201	103	68	Bacteria; Proteobacteria; Betaproteobacteria; Burkholderiales; Comamonadaceae; Acidovorax	Plant pathogen	
Candidatus Koribacter versatilis	aba	4777	1076	103	63	Bacteria; Acidobacteria; Acidobacteriales; Acidobacteriaceae; Candidatus Koribacter		Moderately acidophilic, versatile heterotroph.
Acinetobacter baumannii AB307-0294	abb	3458	1222	105	72	Bacteria; Proteobacteria; Gammaproteobacteria; Pseudomonadales; Moraxellaceae; Acinetobacter; Acinetobacter calcoaceticus/baumannii complex	Human pathogen	Drug-susceptible isolate.
Acinetobacter baumannii ACICU	abc	3759	1225	108	72	Bacteria; Proteobacteria; Gammaproteobacteria; Pseudomonadales; Moraxellaceae; Acinetobacter; Acinetobacter calcoaceticus/baumannii complex	Human pathogen	Epidemic multidrug-resistant strain.
Aciduliprofundum boonei	abi	1544	344	62	40	Archaea; Euryarchaeota; DHVE2 group; Aciduliprofundum		
Acinetobacter baumannii SDF	abm	2975	1024	101	64	Bacteria; Proteobacteria; Gammaproteobacteria; Pseudomonadales; Moraxellaceae; Acinetobacter; Acinetobacter calcoaceticus/baumannii complex	Human pathogen	Susceptibility to antibiotics.
Acinetobacter baumannii AB0057	abn	3787	1228	108	72	Bacteria; Proteobacteria; Gammaproteobacteria; Pseudomonadales; Moraxellaceae; Acinetobacter; Acinetobacter calcoaceticus/baumannii complex	Human pathogen	Multidrug resistant. Collected in 2004 from a patient with bloodstream infection at the Walter Reed Army Medical Center (WRAMC) in Washington, D.C.
Alcanivorax borkumensis	abo	2755	966	94	65	Bacteria; Proteobacteria; Gammaproteobacteria; Oceanospirillales; Alcanivoracaceae; Alcanivorax		
Arcobacter butzleri RM4018	abu	2259	606	83	55	Bacteria; Proteobacteria; Epsilonproteobacteria; Campylobacterales; Campylobacteraceae; Arcobacter	Human pathogen	Psychrophilic, halotolerant emerging pathogen.
Acinetobacter baumannii AYE	aby	3712	1270	106	73	Bacteria; Proteobacteria; Gammaproteobacteria; Pseudomonadales; Moraxellaceae; Acinetobacter; Acinetobacter calcoaceticus/baumannii complex	Human pathogen	Multidrug resistant.
Acidobacterium capsulatum	aca	3382	941	92	65	Bacteria; Acidobacteria; Acidobacteriales; Acidobacteriaceae; Acidobacterium		Moderately acidophilic, versatile heterotroph.
Acinetobacter baumannii ATCC 17978	acb	3803	1185	105	72	Bacteria; Proteobacteria; Gammaproteobacteria; Pseudomonadales; Moraxellaceae; Acinetobacter; Acinetobacter calcoaceticus/baumannii complex	Human pathogen	Isolated from a 4-month-old infant with fatal meningitis in France in 1951.
Acinetobacter oleivorans	acd	3874	1264	108	73	Bacteria; Proteobacteria; Gammaproteobacteria; Pseudomonadales; Moraxellaceae; Acinetobacter		Isolated from the soil of rice paddies, located in Deok-So, in the Kyonggi province of South Korea.
Acidothermus cellulolyticus	ace	2157	670	90	55	Bacteria; Actinobacteria; Acidothermales; Acidothermaceae; Acidothermus		First isolated in enrichment cultures from acidic hot springs in Yellowstone National Park.
Pseudarthrobacter chlorophenolicus	ach	4590	1175	100	66	Bacteria; Actinobacteria; Micrococcales; Micrococcaceae; Pseudarthrobacter		
Acinetobacter sp. ADP1	aci	3277	1267	105	73	Bacteria; Proteobacteria; Gammaproteobacteria; Pseudomonadales; Moraxellaceae; Acinetobacter		
Acholeplasma laidlawii	acl	1380	285	56	39	Bacteria; Tenericutes; Mollicutes; Acholeplasmatales; Acholeplasmataceae; Acholeplasma		Isolated from wastewaters in 1936.
Granulicella tundricola	acm	4542	1034	95	63	Bacteria; Acidobacteria; Acidobacteriales; Acidobacteriaceae; Granulicella		Isolated from soil at the Malla Nature Reserve, Kilpisjarvi, Finland.
Anaplasma centrale	acn	925	272	60	36	Bacteria; Proteobacteria; Alphaproteobacteria; Rickettsiales; Anaplasmataceae; Anaplasma	Vaccine strain	Naturally attenuated subtype of Anaplasma marginale that has been used as a vaccine for a century.
Aminobacterium colombiense	aco	1876	557	68	52	Bacteria; Synergistetes; Synergistia; Synergistales; Synergistaceae; Aminobacterium		Isolated from an anaerobic dairy wastewater lagoon in Santa Fe de Bogota, Colombia in 1998 or before.
Anaeromyxobacter dehalogenans 2CP-1	acp	4473	940	96	63	Bacteria; Proteobacteria; Deltaproteobacteria; Myxococcales; Cystobacterineae; Anaeromyxobacteraceae; Anaeromyxobacter		
Acidiphilium cryptum	acr	3559	1122	106	69	Bacteria; Proteobacteria; Alphaproteobacteria; Rhodospirillales; Acetobacteraceae; Acidiphilium		
Aspergillus clavatus	act	9121	1746	99	68	Eukaryota; Fungi; Dikarya; Ascomycota; Pezizomycotina; Eurotiomycetes; Eurotiomycetidae; Eurotiales; Aspergillaceae; Aspergillus		
Anaeromyxobacter dehalogenans 2CP-C	ade	4346	900	94	63	Bacteria; Proteobacteria; Deltaproteobacteria; Myxococcales; Cystobacterineae; Anaeromyxobacteraceae; Anaeromyxobacter		Great respiratory versatility including metal and radionuclide reduction.
Ammonifex degensii	adg	2080	517	75	52	Bacteria; Firmicutes; Clostridia; Thermoanaerobacterales; Thermoanaerobacteraceae; Moorella group; Ammonifex	Acetogen, Carbon fixation, Dissimilatory sulfate reduction, Hydrogen oxidation	
Alicycliphilus denitrificans K601	adk	4696	1247	103	72	Bacteria; Proteobacteria; Betaproteobacteria; Burkholderiales; Comamonadaceae; Alicycliphilus		Capable of growing with benzene aerobically and degrading cyclohexanol.
Alicycliphilus denitrificans BC	adn	4542	1260	103	73	Bacteria; Proteobacteria; Betaproteobacteria; Burkholderiales; Comamonadaceae; Alicycliphilus		Capable of growing with benzene aerobically and degrading benzene using chlorate as an electron acceptor.
Alkalilimnicola ehrlichii	aeh	2865	948	93	67	Bacteria; Proteobacteria; Gammaproteobacteria; Chromatiales; Ectothiorhodospiraceae; Alkalilimnicola		
Asticcacaulis excentricus	aex	3763	1118	93	64	Bacteria; Proteobacteria; Alphaproteobacteria; Caulobacterales; Caulobacteraceae; Asticcacaulis		
Acidithiobacillus ferrooxidans ATCC 53993	afe	2826	817	90	59	Bacteria; Proteobacteria; Acidithiobacillia; Acidithiobacillales; Acidithiobacillaceae; Acidithiobacillus	Iron oxidation	
Anoxybacillus flavithermus	afl	2832	1041	89	57	Bacteria; Firmicutes; Bacilli; Bacillales; Bacillaceae; Anoxybacillus		Isolated from the waste water drain at the Wairakei geothermal power station in New Zealand.
Aspergillus fumigatus	afm	9630	1867	101	68	Eukaryota; Fungi; Dikarya; Ascomycota; Pezizomycotina; Eurotiomycetes; Eurotiomycetidae; Eurotiales; Aspergillaceae; Aspergillus	Human pathogen, Animal pathogen, Methylotroph	Both a primary and opportunistic pathogen as well as a major allergen.
Acidaminococcus fermentans	afn	2026	641	70	54	Bacteria; Firmicutes; Negativicutes; Acidaminococcales; Acidaminococcaceae; Acidaminococcus	Animal pathogen, Human pathogen	Anaerobic, nonsporulating, nonmotile, chemoorganotrophic and mesophilic coccus.
Acidimicrobium ferrooxidans	afo	1964	669	86	58	Bacteria; Actinobacteria; Acidimicrobiia; Acidimicrobiales; Acidimicrobiaceae; Acidimicrobium		Rapidly oxidizes iron pyrite during autotrophic growth in the absence of an enhanced CO2 concentration.
Acidithiobacillus ferrooxidans ATCC 23270	afr	3147	824	90	59	Bacteria; Proteobacteria; Acidithiobacillia; Acidithiobacillales; Acidithiobacillaceae; Acidithiobacillus	Iron oxidation	Chemolithoautrophic, gamma-proteobacterium.
Archaeoglobus fulgidus DSM 4304	afu	2407	452	71	52	Archaea; Euryarchaeota; Archaeoglobi; Archaeoglobales; Archaeoglobaceae; Archaeoglobus	Dissimilatory sulfate reduction	Sulphur-metabolizing organism.
Aspergillus flavus	afv	13485	1769	103	70	Eukaryota; Fungi; Dikarya; Ascomycota; Pezizomycotina; Eurotiomycetes; Eurotiomycetidae; Eurotiales; Aspergillaceae; Aspergillus	Human pathogen, Methylotroph, Plant pathogen	Common saprophyte and opportunistic pathogen.
Anaeromyxobacter sp. Fw109-5	afw	4466	1022	97	63	Bacteria; Proteobacteria; Deltaproteobacteria; Myxococcales; Cystobacterineae; Anaeromyxobacteraceae; Anaeromyxobacter		Isolated from nitrate- and uranium-contaminated subsurface sediment of the Oak Ridge Integrated Field-Scale Subsurface Research Challenge (IFC) site, Oak Ridge Reservation, TN.
Anopheles gambiae (mosquito)	aga	12600	1130	100	63	Eukaryota; Metazoa; Ecdysozoa; Arthropoda; Hexapoda; Insecta; Pterygota; Neoptera; Holometabola; Diptera; Nematocera; Culicoidea; Culicidae; Anophelinae; Anopheles		
Ashbya gossypii (Eremothecium gossypii)	ago	4776	1138	81	62	Eukaryota; Fungi; Dikarya; Ascomycota; Saccharomycotina; Saccharomycetes; Saccharomycetales; Saccharomycetaceae; Eremothecium	Plant pathogen	Filamentous ascomycete.
Agrobacterium sp. H13-3	agr	5345	1426	108	66	Bacteria; Proteobacteria; Alphaproteobacteria; Rhizobiales; Rhizobiaceae; Rhizobium/Agrobacterium group; Agrobacterium		A soil bacterium isolated from the rhizophere of Lupinus luteus. non-virulent species.
Aeromonas hydrophila subsp. hydrophila ATCC 7966	aha	4118	1718	103	65	Bacteria; Proteobacteria; Gammaproteobacteria; Aeromonadales; Aeromonadaceae; Aeromonas	Human pathogen, Animal pathogen	Ubiquitous water-borne bacterium.
Arcanobacterium haemolyticum	ahe	1731	431	66	41	Bacteria; Actinobacteria; Actinomycetales; Actinomycetaceae; Arcanobacterium	Human pathogen, Animal pathogen	Facultatively anaerobic and chemoorganotrophic.
Acidianus hospitalis	aho	2329	568	78	49	Archaea; Crenarchaeota; Thermoprotei; Sulfolobales; Sulfolobaceae; Acidianus	Sulfur compound oxidation	Chemolithoautotrophic and facultatively anaerobic acidothermophile.
Acidovorax sp. JS42	ajs	4155	1139	106	70	Bacteria; Proteobacteria; Betaproteobacteria; Burkholderiales; Comamonadaceae; Acidovorax	Denitrification	
Alteromonas naphthalenivorans	alt	4371	1143	102	68	Bacteria; Proteobacteria; Gammaproteobacteria; Alteromonadales; Alteromonadaceae; Alteromonas		Isolated from a crude oil-contaminated sea-tidal flat.
Allochromatium vinosum	alv	3220	904	99	61	Bacteria; Proteobacteria; Gammaproteobacteria; Chromatiales; Chromatiaceae; Allochromatium	Dissimilatory sulfate reduction	Isolated from ditch water.
Anaplasma marginale St. Maries	ama	949	277	61	37	Bacteria; Proteobacteria; Alphaproteobacteria; Rickettsiales; Anaplasmataceae; Anaplasma	Animal pathogen	Tick-borne livestock pathogen.
Alteromonas mediterranea DE	amc	3965	1137	101	65	Bacteria; Proteobacteria; Gammaproteobacteria; Alteromonadales; Alteromonadaceae; Alteromonas		Isolated at 1000m deep in the Adriatic Sea (411360N-171220E) from a sample collected during the R/V 'Urania' cruise to the Gulf of Manfredonia in May 2003.
Amycolatopsis mediterranei U32	amd	9228	1752	115	77	Bacteria; Actinobacteria; Pseudonocardiales; Pseudonocardiaceae; Amycolatopsis		Used for industry-scale production of rifamycin.
Apis mellifera (honey bee)	ame	10734	1154	99	65	Eukaryota; Metazoa; Ecdysozoa; Arthropoda; Hexapoda; Insecta; Pterygota; Neoptera; Holometabola; Hymenoptera; Apocrita; Aculeata; Apoidea; Apidae; Apis		
Anaplasma marginale Florida	amf	942	262	60	36	Bacteria; Proteobacteria; Alphaproteobacteria; Rickettsiales; Anaplasmataceae; Anaplasma	Animal pathogen	Isolated from a pool of blood samples collected from cattle in 1955.
Actinosynnema mirum	ami	6916	1373	109	65	Bacteria; Actinobacteria; Pseudonocardiales; Pseudonocardiaceae; Actinosynnema		Aerial and substrate mycelium producing bacterium.
Ailuropoda melanoleuca (giant panda)	aml	19514	2335	122	74	Eukaryota; Metazoa; Chordata; Craniata; Vertebrata; Euteleostomi; Mammalia; Eutheria; Laurasiatheria; Carnivora; Caniformia; Ursidae; Ailuropoda		
Acaryochloris marina	amr	8383	949	104	67	Bacteria; Cyanobacteria; Synechococcales; Acaryochloridaceae; Acaryochloris	Photosynthesis	Isolated from the Prochloron-dominated colonial ascidian Lissoclinum patella off the tropical coast of the Palau islands.
Alkaliphilus metalliredigens	amt	4625	953	93	56	Bacteria; Firmicutes; Clostridia; Clostridiales; Clostridiaceae; Alkaliphilus	Acetogen, Carbon fixation	
Akkermansia muciniphila	amu	2138	573	81	56	Bacteria; Verrucomicrobia; Verrucomicrobiae; Verrucomicrobiales; Akkermansiaceae; Akkermansia		
Acidiphilium multivorum	amv	3949	1241	112	71	Bacteria; Proteobacteria; Alphaproteobacteria; Rhodospirillales; Acetobacteraceae; Acidiphilium		
Nostoc sp. PCC 7120	ana	6132	872	108	61	Bacteria; Cyanobacteria; Nostocales; Nostocaceae; Nostoc	Photosynthesis	
Aspergillus niger	ang	10505	1760	102	69	Eukaryota; Fungi; Dikarya; Ascomycota; Pezizomycotina; Eurotiomycetes; Eurotiomycetidae; Eurotiales; Aspergillaceae; Aspergillus	Methylotroph, Plant pathogen	Ancestor of currently used enzyme production strains.
Aspergillus nidulans	ani	9561	1797	100	72	Eukaryota; Fungi; Dikarya; Ascomycota; Pezizomycotina; Eurotiomycetes; Eurotiomycetidae; Eurotiales; Aspergillaceae; Aspergillus	Methylotroph	Has a central role as a model organism.
Anaeromyxobacter sp. K	ank	4457	947	98	63	Bacteria; Proteobacteria; Deltaproteobacteria; Myxococcales; Cystobacterineae; Anaeromyxobacteraceae; Anaeromyxobacter		
Arcobacter nitrofigilis	ant	3126	748	89	61	Bacteria; Proteobacteria; Epsilonproteobacteria; Campylobacterales; Campylobacteraceae; Arcobacter		Microaerophilic, chemoorganotrophic, halotolerant and symbiotic organism in a marine environment.
Alkaliphilus oremlandii	aoe	2836	524	79	50	Bacteria; Firmicutes; Clostridia; Clostridiales; Clostridiaceae; Alkaliphilus		
Aspergillus oryzae	aor	12074	1621	100	70	Eukaryota; Fungi; Dikarya; Ascomycota; Pezizomycotina; Eurotiomycetes; Eurotiomycetidae; Eurotiales; Aspergillaceae; Aspergillus	Methylotroph	
Actinobacillus pleuropneumoniae AP76 (serotype 7)	apa	2142	970	84	60	Bacteria; Proteobacteria; Gammaproteobacteria; Pasteurellales; Pasteurellaceae; Actinobacillus	Animal pathogen	
Candidatus Puniceispirillum marinum	apb	2546	1016	101	66	Bacteria; Proteobacteria; Alphaproteobacteria; SAR116 cluster; Candidatus Puniceispirillum		Isolated from a surface seawater sample from the Western Pacific Ocean Margin (East Sea of Korea).
Aeropyrum pernix	ape	1700	424	70	43	Archaea; Crenarchaeota; Thermoprotei; Desulfurococcales; Desulfurococcaceae; Aeropyrum		Aerobic hyper-thermophilic crenarchaeon.
Anaplasma phagocytophilum HZ	aph	1352	230	55	32	Bacteria; Proteobacteria; Alphaproteobacteria; Rickettsiales; Anaplasmataceae; Anaplasma; phagocytophilum group	Human pathogen	Intracellular vector-borne pathogens that cause human ehrlichiosis, an emerging infectious disease.
Acyrthosiphon pisum (pea aphid)	api	18619	1064	95	65	Eukaryota; Metazoa; Ecdysozoa; Arthropoda; Hexapoda; Insecta; Pterygota; Neoptera; Paraneoptera; Hemiptera; Sternorrhyncha; Aphidomorpha; Aphidoidea; Aphididae; Macrosiphini; Acyrthosiphon	Animal pathogen	Causes disease in pigs.
Actinobacillus pleuropneumoniae JL03 (serotype 3)	apj	2036	945	83	58	Bacteria; Proteobacteria; Gammaproteobacteria; Pasteurellales; Pasteurellaceae; Actinobacillus	Animal pathogen	Etiologic agent of porcine contagious pleuropneumonia.
Actinobacillus pleuropneumoniae L20 (serotype 5b)	apl	2012	923	83	58	Bacteria; Proteobacteria; Gammaproteobacteria; Pasteurellales; Pasteurellaceae; Actinobacillus	Animal pathogen	Capable of causing disease in pigs.
Pseudarthrobacter phenanthrenivorans	apn	4131	1155	100	64	Bacteria; Actinobacteria; Micrococcales; Micrococcaceae; Pseudarthrobacter	Methylotroph	Isolated from Perivleptos, a creosote polluted site in Epirus, Greece (12 Km North of the city of Ioannina), where a wood preserving industry was operating for over 30 years.
Archaeoglobus profundus	apo	1823	373	69	47	Archaea; Euryarchaeota; Archaeoglobi; Archaeoglobales; Archaeoglobaceae; Archaeoglobus	Dissimilatory sulfate reduction	Hyperthermophilic, mixotrophic archaeon.
Accumulibacter phosphatis	app	4562	1143	95	64	Bacteria; Proteobacteria; Betaproteobacteria; Candidatus Accumulibacter		
Anaerococcus prevotii	apr	1806	491	70	43	Bacteria; Firmicutes; Tissierellia; Tissierellales; Peptoniphilaceae; Anaerococcus		Anaerobic, mesophilic, indole-negative coccus. 
Candidatus Azobacteroides pseudotrichonymphae (Coptotermes formosanus)	aps	852	387	62	50	Bacteria; Bacteroidetes; Bacteroidia; Bacteroidales; Candidatus Azobacteroides	Endosymbiont	
Acetobacter pasteurianus IFO 3283-01	apt	3050	927	99	59	Bacteria; Proteobacteria; Alphaproteobacteria; Rhodospirillales; Acetobacteraceae; Acetobacter		
Atopobium parvulum	apv	1353	349	61	43	Bacteria; Actinobacteria; Coriobacteriia; Coriobacteriales; Atopobiaceae; Atopobium		
Agrobacterium radiobacter	ara	6684	1726	116	74	Bacteria; Proteobacteria; Alphaproteobacteria; Rhizobiales; Rhizobiaceae; Rhizobium/Agrobacterium group; Agrobacterium; Agrobacterium tumefaciens complex		A widely used biological control agent for preventing crown gall disease in the field.
Arthrobacter sp. FB24	art	4506	1232	100	64	Bacteria; Actinobacteria; Micrococcales; Micrococcaceae; Arthrobacter	Methylotroph	
Aeromonas salmonicida	asa	4413	1501	99	64	Bacteria; Proteobacteria; Gammaproteobacteria; Aeromonadales; Aeromonadaceae; Aeromonas	Fish pathogen	Causative agent of furunculosis, a bacterial septicaemia of salmonid fish.
Acidilobus saccharovorans	asc	1499	368	61	41	Archaea; Crenarchaeota; Thermoprotei; Acidilobales; Acidilobaceae; Acidilobus		Anaerobic, organotrophic and thermoacidophilic crenarchaeon.
Amycolicicoccus subflavus	asd	4705	1171	109	69	Bacteria; Actinobacteria; Corynebacteriales; Mycobacteriaceae; Hoyosella		Isolated from crude oil-polluted soil in the Daqing Oilfield in China.
Actinobacillus succinogenes	asu	2079	967	83	55	Bacteria; Proteobacteria; Gammaproteobacteria; Pasteurellales; Pasteurellaceae; Actinobacillus		
Caldicellulosiruptor bescii	ate	2666	611	70	53	Bacteria; Firmicutes; Clostridia; Thermoanaerobacterales; Thermoanaerobacterales Family III. Incertae Sedis; Caldicellulosiruptor		Isolated from thermal springs of Kamchatka (Russia) almost two decades ago.
Arabidopsis thaliana (thale cress)	ath	27636	2233	119	80	Eukaryota; Viridiplantae; Streptophyta; Embryophyta; Tracheophyta; Spermatophyta; Magnoliophyta; eudicotyledons; Gunneridae; Pentapetalae; rosids; malvids; Brassicales; Brassicaceae; Camelineae; Arabidopsis	Photosynthesis	
Anaerolinea thermophila	atm	3167	703	75	54	Bacteria; Chloroflexi; Anaerolineae; Anaerolineales; Anaerolineaceae; Anaerolinea		
Agrobacterium fabrum	atu	5355	1492	110	67	Bacteria; Proteobacteria; Alphaproteobacteria; Rhizobiales; Rhizobiaceae; Rhizobium/Agrobacterium group; Agrobacterium; Agrobacterium tumefaciens complex	Plant pathogen	Causal agent of crown gall disease in plants.
Aerococcus urinae ACS-120-V-Col10a	aur	1726	605	69	51	Bacteria; Firmicutes; Bacilli; Lactobacillales; Aerococcaceae; Aerococcus	Methylotroph	
Trichormus variabilis	ava	5706	964	109	61	Bacteria; Cyanobacteria; Nostocales; Nostocaceae; Trichormus	Photosynthesis	
Archaeoglobus veneficus	ave	2090	469	68	49	Archaea; Euryarchaeota; Archaeoglobi; Archaeoglobales; Archaeoglobaceae; Archaeoglobus	Dissimilatory sulfate reduction	
Agrobacterium vitis	avi	5389	1524	110	68	Bacteria; Proteobacteria; Alphaproteobacteria; Rhizobiales; Rhizobiaceae; Rhizobium/Agrobacterium group; Agrobacterium	Plant pathogen	Causes gall formation that is limited to grapes.
Azotobacter vinelandii DJ	avn	5051	1433	109	73	Bacteria; Proteobacteria; Gammaproteobacteria; Pseudomonadales; Pseudomonadaceae; Azotobacter		
Aeromonas veronii B565	avr	4028	1546	102	65	Bacteria; Proteobacteria; Gammaproteobacteria; Aeromonadales; Aeromonadaceae; Aeromonas	Human pathogen, Animal pathogen	Isolated from aquaculture pond sediment in Tianjin, China.
Achromobacter xylosoxidans A8	axy	6815	1362	114	77	Bacteria; Proteobacteria; Betaproteobacteria; Burkholderiales; Alcaligenaceae; Achromobacter		Capable of using 2-chlorobenzoate and 2,5-dichlorobenzoate as sole sources of carbon and energy.
Aster yellows witches'-broom phytoplasma AYWB	ayw	693	75	23	14	Bacteria; Tenericutes; Mollicutes; Acholeplasmatales; Acholeplasmataceae; Candidatus Phytoplasma; Candidatus Phytoplasma asteris	Plant pathogen	Collected from diseased lettuce plants in Celeryville, Ohio, in 1998.
Azorhizobium caulinodans	azc	4717	1343	115	69	Bacteria; Proteobacteria; Alphaproteobacteria; Rhizobiales; Xanthobacteraceae; Azorhizobium	Plant endosymbiont	Isolated from stem nodules.
Azospirillum sp. B510	azl	6309	1578	109	73	Bacteria; Proteobacteria; Alphaproteobacteria; Rhodospirillales; Rhodospirillaceae; Azospirillum		Diazotrophic endophyte.
Azoarcus sp. BH72	azo	3989	1274	103	73	Bacteria; Proteobacteria; Betaproteobacteria; Rhodocyclales; Zoogloeaceae; Azoarcus		
Buchnera aphidicola Bp (Baizongia pistaciae)	bab	507	180	48	30	Bacteria; Proteobacteria; Gammaproteobacteria; Enterobacterales; Erwiniaceae; Buchnera	Endosymbiont	
Burkholderia ambifaria MC40-6	bac	6697	1827	119	76	Bacteria; Proteobacteria; Betaproteobacteria; Burkholderiales; Burkholderiaceae; Burkholderia; Burkholderia cepacia complex		Isolated from soil associated with certain maize roots, Michigan, USA in 2004.
Bifidobacterium adolescentis ATCC 15703	bad	1631	495	63	51	Bacteria; Actinobacteria; Bifidobacteriales; Bifidobacteriaceae; Bifidobacterium		
Bacillus atrophaeus 1942	bae	4186	1357	93	60	Bacteria; Firmicutes; Bacilli; Bacillales; Bacillaceae; Bacillus	Methylotroph	
Borrelia afzelii (FLI)	baf	1215	139	41	27	Bacteria; Spirochaetes; Spirochaetales; Borreliaceae; Borreliella	Human pathogen, Animal pathogen	Loss of infectivity during repeated passages.
Bacillus anthracis CDC 684	bah	5896	1430	105	63	Bacteria; Firmicutes; Bacilli; Bacillales; Bacillaceae; Bacillus; Bacillus cereus group		
Bacillus anthracis A0248	bai	5291	1434	105	63	Bacteria; Firmicutes; Bacilli; Bacillales; Bacillaceae; Bacillus; Bacillus cereus group	Human pathogen, Animal pathogen	
Bacillus cereus biovar anthracis CI	bal	5558	1441	105	63	Bacteria; Firmicutes; Bacilli; Bacillales; Bacillaceae; Bacillus; Bacillus cereus group	Human pathogen, Animal pathogen	Isolated from chimpanzees that had died with clinical symptoms of anthrax in Tai National Park, Cote d'Ivoire (CI) in 2001 and 2002.
Burkholderia ambifaria AMMD	bam	6610	1765	121	75	Bacteria; Proteobacteria; Betaproteobacteria; Burkholderiales; Burkholderiaceae; Burkholderia; Burkholderia cepacia complex		Isolated from the rhizosphere of pea (Pisum sativum L.) near Arlington, Wisconsin, USA in 1985.
Bacillus anthracis Ames	ban	5321	1398	103	62	Bacteria; Firmicutes; Bacilli; Bacillales; Bacillaceae; Bacillus; Bacillus cereus group	Human pathogen, Animal pathogen	Isolated from a dead cow in Texas.
Bacillus amyloliquefaciens DSM 7	bao	3922	1319	95	61	Bacteria; Firmicutes; Bacilli; Bacillales; Bacillaceae; Bacillus; Bacillus amyloliquefaciens group	Methylotroph	
Buchnera aphidicola 5A (Acyrthosiphon pisum)	bap	555	190	54	36	Bacteria; Proteobacteria; Gammaproteobacteria; Enterobacterales; Erwiniaceae; Buchnera	Endosymbiont	
Bacillus anthracis Ames Ancestor	bar	5486	1410	104	63	Bacteria; Firmicutes; Bacilli; Bacillales; Bacillaceae; Bacillus; Bacillus cereus group	Human pathogen, Animal pathogen	Isolated from a dead cow in Sarita, TX in 1981.
Buchnera aphidicola Sg (Schizaphis graminum)	bas	545	170	52	35	Bacteria; Proteobacteria; Gammaproteobacteria; Enterobacterales; Erwiniaceae; Buchnera	Endosymbiont	Obligate endosymbionts of aphids.
Bacillus anthracis Sterne	bat	4952	1412	104	62	Bacteria; Firmicutes; Bacilli; Bacillales; Bacillaceae; Bacillus; Bacillus cereus group	Vaccine strain	This is an avirulent vaccine strain.
Buchnera aphidicola Tuc7 (Acyrthosiphon pisum)	bau	553	177	53	36	Bacteria; Proteobacteria; Gammaproteobacteria; Enterobacterales; Erwiniaceae; Buchnera	Endosymbiont	
Bordetella avium	bav	3381	1028	100	69	Bacteria; Proteobacteria; Betaproteobacteria; Burkholderiales; Alcaligenaceae; Bordetella	Animal pathogen	Pathogen of poultry.
Bacillus velezensis FZB42	bay	3693	1323	96	61	Bacteria; Firmicutes; Bacilli; Bacillales; Bacillaceae; Bacillus; Bacillus amyloliquefaciens group	Methylotroph	
Bdellovibrio bacteriovorus HD100	bba	3583	628	96	62	Bacteria; Proteobacteria; Oligoflexia; Bdellovibrionales; Bdellovibrionaceae; Bdellovibrio		Predators of other Gram-negative bacteria.
Brevibacillus brevis	bbe	5949	1456	103	62	Bacteria; Firmicutes; Bacilli; Bacillales; Paenibacillaceae; Brevibacillus		
Bifidobacterium bifidum S17	bbi	1784	632	68	54	Bacteria; Actinobacteria; Bifidobacteriales; Bifidobacteriaceae; Bifidobacterium		Isolated from feces of a breast-fed infant.
Bartonella bacilliformis	bbk	1283	358	66	50	Bacteria; Proteobacteria; Alphaproteobacteria; Rhizobiales; Bartonellaceae; Bartonella	Human pathogen	Isolated in Peru in 1963.
Blattabacterium Bge (Blattella germanica)	bbl	590	275	62	42	Bacteria; Bacteroidetes; Flavobacteriia; Flavobacteriales; Blattabacteriaceae; Blattabacterium	Endosymbiont	Primary flavobacteria endosymbiont of the omnivorous German cockroach Blattella germanica.
Babesia bovis	bbo	3706	201	49	33	Eukaryota; Alveolata; Apicomplexa; Aconoidasida; Piroplasmida; Babesiidae; Babesia	Animal pathogen, Human pathogen	Tick-borne hemoparasite that causes babesiosis in cattle. An emerging zoonotic disease of humans, particularly in immunocompromised individuals.
Bifidobacterium bifidum PRL2010	bbp	1706	626	68	54	Bacteria; Actinobacteria; Bifidobacteriales; Bifidobacteriaceae; Bifidobacterium		Isolated from a fecal sample from a 3-mo-old, breast-fed, healthy infant.
Bordetella bronchiseptica RB50	bbr	4994	1138	102	72	Bacteria; Proteobacteria; Betaproteobacteria; Burkholderiales; Alcaligenaceae; Bordetella	Animal pathogen, Human pathogen	Isolated from naris of a 3-month-old New Zealand White rabbit.
Bradyrhizobium sp. BTAi1	bbt	7622	1664	121	73	Bacteria; Proteobacteria; Alphaproteobacteria; Rhizobiales; Bradyrhizobiaceae; Bradyrhizobium	Plant endosymbiont, Anoxygenic photosynthesis, Carbon fixation, Denitrification	Symbiotic, group II photosynthetic strain.
Borrelia burgdorferi B31	bbu	1391	109	38	23	Bacteria; Spirochaetes; Spirochaetales; Borreliaceae; Borreliella	Human pathogen, Animal pathogen	Aetiologic agent of Lyme disease.
Borrelia burgdorferi ZS7	bbz	1239	137	41	28	Bacteria; Spirochaetes; Spirochaetales; Borreliaceae; Borreliella		This is an avirulent strain.
Bacillus cereus ATCC 10987	bca	5844	1400	102	64	Bacteria; Firmicutes; Bacilli; Bacillales; Bacillaceae; Bacillus; Bacillus cereus group	Human pathogen	An avirulent strain isolated from a study on cheese spoilage in Canada in 1930.
Bacillus cereus B4264	bcb	5398	1403	105	62	Bacteria; Firmicutes; Bacilli; Bacillales; Bacillaceae; Bacillus; Bacillus cereus group	Human pathogen	Isolated from a male patient with of fatal pneumonia in 1969.
Buchnera aphidicola BCc	bcc	362	96	36	20	Bacteria; Proteobacteria; Gammaproteobacteria; Enterobacterales; Erwiniaceae; Buchnera	Endosymbiont	
Bartonella clarridgeiae	bcd	1330	367	71	48	Bacteria; Proteobacteria; Alphaproteobacteria; Rhizobiales; Bartonellaceae; Bartonella		
Bacillus cereus ATCC 14579	bce	5231	1407	105	62	Bacteria; Firmicutes; Bacilli; Bacillales; Bacillaceae; Bacillus; Bacillus cereus group	Human pathogen	Opportunistic pathogen. Causes food poisoning manifested by diarrhoeal or emetic syndromes.
Bacillus cereus G9842	bcg	5857	1426	105	62	Bacteria; Firmicutes; Bacilli; Bacillales; Bacillaceae; Bacillus; Bacillus cereus group	Human pathogen	Isolated from an outbreak in Nebraska in 1996.
Burkholderia cenocepacia HI2424	bch	6919	1863	120	76	Bacteria; Proteobacteria; Betaproteobacteria; Burkholderiales; Burkholderiaceae; Burkholderia; Burkholderia cepacia complex	Human pathogen	Opportunistic human pathogen.
Baumannia cicadellinicola Hc (Homalodisca coagulata)	bci	595	291	63	40	Bacteria; Proteobacteria; Gammaproteobacteria; Candidatus Baumannia		
Burkholderia cenocepacia J2315	bcj	7121	1877	121	78	Bacteria; Proteobacteria; Betaproteobacteria; Burkholderiales; Burkholderiaceae; Burkholderia; Burkholderia cepacia complex	Human pathogen, Opportunistic pathogen	Isolated from the sputum of a cystic fibrosis patient in Edinburgh, United Kingdom in 1989.
Bacillus clausii	bcl	4087	1249	93	60	Bacteria; Firmicutes; Bacilli; Bacillales; Bacillaceae; Bacillus	Methylotroph	Probiotic strains, antimicrobial and immunomodulatory activities.
Burkholderia cenocepacia MC0-3	bcm	7008	1869	121	76	Bacteria; Proteobacteria; Betaproteobacteria; Burkholderiales; Burkholderiaceae; Burkholderia; Burkholderia cepacia complex		Isolated from soil associated with certain maize roots, Michigan, USA in 2004.
Burkholderia cenocepacia AU1054	bcn	6477	1844	118	75	Bacteria; Proteobacteria; Betaproteobacteria; Burkholderiales; Burkholderiaceae; Burkholderia; Burkholderia cepacia complex	Human pathogen, Animal pathogen, Plant pathogen	Opportunistic human pathogen.
Bacillus cellulosilyticus	bco	4266	1108	93	57	Bacteria; Firmicutes; Bacilli; Bacillales; Bacillaceae; Bacillus		
Bacillus cereus Q1	bcq	5502	1346	104	63	Bacteria; Firmicutes; Bacilli; Bacillales; Bacillaceae; Bacillus; Bacillus cereus group		Nonpathogenic strain. Isolated from a deep-subsurface oil reservoir in the Daqing oil field in northeastern China.
Bacillus cereus AH187	bcr	5783	1387	104	63	Bacteria; Firmicutes; Bacilli; Bacillales; Bacillaceae; Bacillus; Bacillus cereus group	Human pathogen	Isolated during emetic-disease outbreak in the United Kingdom in 1972.
Brucella canis ATCC 23365	bcs	3251	1238	97	62	Bacteria; Proteobacteria; Alphaproteobacteria; Rhizobiales; Brucellaceae; Brucella	Human pathogen, Animal pathogen, Denitrification	Isolated from a dog in the United States.
Bacillus cereus AH820	bcu	5810	1386	105	63	Bacteria; Firmicutes; Bacilli; Bacillales; Bacillaceae; Bacillus; Bacillus cereus group	Human pathogen	Isolated from a 76-year-old female with marginal periodontitis in October 1995 in Akershus, Norway.
Beutenbergia cavernae	bcv	4197	1091	90	55	Bacteria; Actinobacteria; Micrococcales; Beutenbergiaceae; Beutenbergia		Non-motile, non-spore-forming bacterium. 
Bacillus cereus 03BB102	bcx	5606	1464	105	65	Bacteria; Firmicutes; Bacilli; Bacillales; Bacillaceae; Bacillus; Bacillus cereus group	Human pathogen	Isolated from 39-year-old white male welder in TX in 2003.
Bacillus cytotoxicus	bcy	3844	1259	98	61	Bacteria; Firmicutes; Bacilli; Bacillales; Bacillaceae; Bacillus; Bacillus cereus group	Human pathogen	Isolated from a food poisoning outbreak in a nursing home for elderly people in France in March 1998.
Bacillus cereus E33L	bcz	5641	1419	106	62	Bacteria; Firmicutes; Bacilli; Bacillales; Bacillaceae; Bacillus; Bacillus cereus group	Human pathogen, Animal pathogen	Isolated from a swab of a zebra carcass in Namibia.
Bifidobacterium dentium Bd1	bde	2129	655	66	54	Bacteria; Actinobacteria; Bifidobacteriales; Bifidobacteriaceae; Bifidobacterium		Originally isolated from human dental caries.
Borrelia duttonii	bdu	1305	145	45	29	Bacteria; Spirochaetes; Spirochaetales; Borreliaceae; Borrelia	Human pathogen	Isolated from a 2-year-old girl with tick-borne relapsing fever in Tanzania.
Brachybacterium faecium	bfa	3068	977	91	58	Bacteria; Actinobacteria; Micrococcales; Dermabacteraceae; Brachybacterium		Originally isolated from poultry deep litter.
Candidatus Blochmannia floridanus (Camponotus floridanus)	bfl	583	279	60	42	Bacteria; Proteobacteria; Gammaproteobacteria; Enterobacterales; Enterobacteriaceae; ant endosymbionts; Candidatus Blochmannia	Endosymbiont	
Branchiostoma floridae (Florida lancelet)	bfo	28634	1819	116	69	Eukaryota; Metazoa; Chordata; Cephalochordata; Branchiostomidae; Branchiostoma		
Bacteroides fragilis YCH46	bfr	4625	809	87	58	Bacteria; Bacteroidetes; Bacteroidia; Bacteroidales; Bacteroidaceae; Bacteroides	Human pathogen	Human colonic strain.
Bacteroides fragilis NCTC9343	bfs	4236	791	87	56	Bacteria; Bacteroidetes; Bacteroidia; Bacteroidales; Bacteroidaceae; Bacteroides	Human pathogen	Type strain, isolated from human apendix abscess.
Botrytis cinerea	bfu	16389	1316	94	63	Eukaryota; Fungi; Dikarya; Ascomycota; Pezizomycotina; Leotiomycetes; Helotiales; Sclerotiniaceae; Botrytis	Methylotroph, Plant pathogen	
Borreliella bavariensis PBi	bga	932	157	40	28	Bacteria; Spirochaetes; Spirochaetales; Borreliaceae; Borreliella	Human pathogen	Isolated from a cerebrospinal fluid of a German patient with neuroborreliosis.
Burkholderia gladioli BSR3	bgd	7410	1851	117	77	Bacteria; Proteobacteria; Betaproteobacteria; Burkholderiales; Burkholderiaceae; Burkholderia		Isolated from a diseased rice sheath in South Korea.
Burkholderia sp. CCGE1002	bge	6889	1683	119	77	Bacteria; Proteobacteria; Betaproteobacteria; Burkholderiales; Burkholderiaceae; Burkholderia	Plant endosymbiont	Isolated from a Mimosa occidentalis nodule collected in Tepic, Nayarit, Mexico.
Burkholderia sp. CCGE1003	bgf	5988	1571	112	73	Bacteria; Proteobacteria; Betaproteobacteria; Burkholderiales; Burkholderiaceae; Burkholderia		
Burkholderia glumae BGR1	bgl	5772	1618	115	78	Bacteria; Proteobacteria; Betaproteobacteria; Burkholderiales; Burkholderiaceae; Burkholderia	Plant pathogen	Isolated from a diseased rice panicle in Korea.
Bartonella grahamii	bgr	1768	444	70	51	Bacteria; Proteobacteria; Alphaproteobacteria; Rhizobiales; Bartonellaceae; Bartonella	Human pathogen, Animal pathogen	Isolated from a wood mouse in Uppsala, Sweden.
Bacillus halodurans	bha	4066	1268	90	59	Bacteria; Firmicutes; Bacilli; Bacillales; Bacillaceae; Bacillus		Alkaliphilic bacterium. Isolated in 1977.
Bartonella henselae Houston-1	bhe	1488	411	70	49	Bacteria; Proteobacteria; Alphaproteobacteria; Rhizobiales; Bartonellaceae; Bartonella	Human pathogen	Isolated from blood specimen from HIV-positive male in Houston Texas, United States in 1990.
Bacteroides helcogenes	bhl	3244	778	83	56	Bacteria; Bacteroidetes; Bacteroidia; Bacteroidales; Bacteroidaceae; Bacteroides	Animal pathogen	Isolated from a pig abscess in Japan.
Borrelia hermsii DAH	bhr	819	136	43	28	Bacteria; Spirochaetes; Spirochaetales; Borreliaceae; Borrelia	Human pathogen, Animal pathogen	Isolated from the blood of a Tick-borne relapsing fever patient in eastern Washington.
Brachyspira hyodysenteriae WA1	bhy	2644	658	73	56	Bacteria; Spirochaetes; Brachyspirales; Brachyspiraceae; Brachyspira	Animal pathogen	Isolated in Western Australia from a pig with swine dysentery.
Beijerinckia indica	bid	3784	1152	95	64	Bacteria; Proteobacteria; Alphaproteobacteria; Rhizobiales; Beijerinckiaceae; Beijerinckia		
Bradyrhizobium diazoefficiens USDA 110	bja	8317	1705	121	72	Bacteria; Proteobacteria; Alphaproteobacteria; Rhizobiales; Bradyrhizobiaceae; Bradyrhizobium	Plant endosymbiont, Denitrification	Nitrogen-fixing symbiotic bacterium. 
Bifidobacterium animalis subsp. lactis AD011	bla	1528	577	62	51	Bacteria; Actinobacteria; Bifidobacteriales; Bifidobacteriaceae; Bifidobacterium		Isolated from the fecal sample of a healthy, breast-fed infant.
Bifidobacterium longum subsp. longum BBMN68	blb	1806	639	66	53	Bacteria; Actinobacteria; Bifidobacteriales; Bifidobacteriaceae; Bifidobacterium		Isolated from the feces of a healthy centenarian living in an area of BaMa, Guangxi, China.
Bifidobacterium animalis subsp. lactis Bl-04	blc	1567	591	62	51	Bacteria; Actinobacteria; Bifidobacteriales; Bifidobacteriaceae; Bifidobacterium		Originally isolated from a fecal sample from a healthy adult.
Bacillus licheniformis DSM 13 = ATCC 14580	bld	4172	1449	94	61	Bacteria; Firmicutes; Bacilli; Bacillales; Bacillaceae; Bacillus	Methylotroph	Organism with great industrial potential
Bifidobacterium longum subsp. infantis 157F	blf	1999	625	68	52	Bacteria; Actinobacteria; Bifidobacteriales; Bifidobacteriaceae; Bifidobacterium		Isolated from the faeces of a human infant.
Bacillus licheniformis ATCC 14580	bli	4179	1445	94	61	Bacteria; Firmicutes; Bacilli; Bacillales; Bacillaceae; Bacillus	Methylotroph	Soil bacterium used in the biotechnology industry to manufacture enzymes, antibiotics, biochemicals and consumer products
Bifidobacterium longum DJO10A	blj	2000	661	68	53	Bacteria; Actinobacteria; Bifidobacteriales; Bifidobacteriaceae; Bifidobacterium		Isolated from a healthy young adult's feces.
Bifidobacterium longum subsp. longum JDM301	bll	1959	675	68	52	Bacteria; Actinobacteria; Bifidobacteriales; Bifidobacteriaceae; Bifidobacterium		
Bifidobacterium longum subsp. longum JCM 1217	blm	1924	646	68	53	Bacteria; Actinobacteria; Bifidobacteriales; Bifidobacteriaceae; Bifidobacterium		
Bifidobacterium longum subsp. infantis ATCC 15697 (JGI)	bln	2416	667	69	52	Bacteria; Actinobacteria; Bifidobacteriales; Bifidobacteriaceae; Bifidobacterium		
Bifidobacterium longum NCC2705	blo	1728	637	68	52	Bacteria; Actinobacteria; Bifidobacteriales; Bifidobacteriaceae; Bifidobacterium		Human commensals that promote a healthy gastrointestinal tract
Bifidobacterium animalis subsp. lactis DSM 10140	blt	1566	576	63	51	Bacteria; Actinobacteria; Bifidobacteriales; Bifidobacteriaceae; Bifidobacterium		Originally isolated from a commercial product.
Burkholderia mallei ATCC 23344	bma	5022	1570	117	74	Bacteria; Proteobacteria; Betaproteobacteria; Burkholderiales; Burkholderiaceae; Burkholderia; pseudomallei group	Human pathogen, Animal pathogen	Isolated from postmortem cultures of a Chinese soldier who died of a glanders-melioidosis type of infection in Burma in December 1944.
Brucella abortus bv. 1 9-941	bmb	3074	1119	95	62	Bacteria; Proteobacteria; Alphaproteobacteria; Rhizobiales; Brucellaceae; Brucella	Human pathogen, Animal pathogen, Denitrification	Brucella abortus mainly infects cattle.
Brucella abortus S19	bmc	3000	1196	97	62	Bacteria; Proteobacteria; Alphaproteobacteria; Rhizobiales; Brucellaceae; Brucella	Vaccine strain, Denitrification	Vaccine Strain.
Bacillus megaterium DSM 319	bmd	5100	1585	101	67	Bacteria; Firmicutes; Bacilli; Bacillales; Bacillaceae; Bacillus	Methylotroph, Plant pathogen	
Brucella melitensis bv. 1 16M	bme	3198	1271	99	63	Bacteria; Proteobacteria; Alphaproteobacteria; Rhizobiales; Brucellaceae; Brucella	Human pathogen, Animal pathogen, Denitrification	Brucella melitensis causes abortion in goats and sheep and Malta fever in humans.
Brucella abortus 2308	bmf	3034	1129	96	62	Bacteria; Proteobacteria; Alphaproteobacteria; Rhizobiales; Brucellaceae; Brucella	Human pathogen, Animal pathogen, Denitrification	The host range is humans, cattle, and certain other domestic animals.
Brucella melitensis ATCC 23457	bmi	3136	1211	98	63	Bacteria; Proteobacteria; Alphaproteobacteria; Rhizobiales; Brucellaceae; Brucella	Human pathogen, Animal pathogen	Isolated from a goat in Turkey.
Burkholderia multivorans ATCC 17616 (Tohoku)	bmj	6112	1090	112	70	Bacteria; Proteobacteria; Betaproteobacteria; Burkholderiales; Burkholderiaceae; Burkholderia; Burkholderia cepacia complex		Isolated from soil enriched with anthranilate at 41C, Berkeley, CA.
Burkholderia mallei NCTC 10229	bml	5157	1489	114	75	Bacteria; Proteobacteria; Betaproteobacteria; Burkholderiales; Burkholderiaceae; Burkholderia; pseudomallei group	Animal pathogen	Chicken pathogen.
Burkholderia mallei NCTC 10247	bmn	5413	1591	115	76	Bacteria; Proteobacteria; Betaproteobacteria; Burkholderiales; Burkholderiaceae; Burkholderia; pseudomallei group	Human pathogen, Animal pathogen	Isolated in 1960 in Turkey.
Bacillus megaterium QM B1551	bmq	5612	1623	101	66	Bacteria; Firmicutes; Bacilli; Bacillales; Bacillaceae; Bacillus	Methylotroph, Plant pathogen	
Brucella microti	bmr	3287	1259	97	63	Bacteria; Proteobacteria; Alphaproteobacteria; Rhizobiales; Brucellaceae; Brucella	Animal pathogen, Denitrification	Isolated from clinical specimens of the common vole Microtus arvalis during an epizootic in the Czech Republic in 2001.
Brucella suis 1330	bms	3273	1184	98	63	Bacteria; Proteobacteria; Alphaproteobacteria; Rhizobiales; Brucellaceae; Brucella	Human pathogen, Animal pathogen, Denitrification	First bioweapon of US military
Brucella suis ATCC 23445	bmt	3241	1189	96	63	Bacteria; Proteobacteria; Alphaproteobacteria; Rhizobiales; Brucellaceae; Brucella	Human pathogen, Animal pathogen, Denitrification	Isolated from a swine in Denmark.
Burkholderia multivorans ATCC 17616 (JGI)	bmu	6259	1584	119	76	Bacteria; Proteobacteria; Betaproteobacteria; Burkholderiales; Burkholderiaceae; Burkholderia; Burkholderia cepacia complex		
Burkholderia mallei SAVP1	bmv	5189	1545	117	76	Bacteria; Proteobacteria; Betaproteobacteria; Burkholderiales; Burkholderiaceae; Burkholderia; pseudomallei group		This is a phenotypic avirulent strain.
Brugia malayi (filaria)	bmy	11371	696	78	61	Eukaryota; Metazoa; Ecdysozoa; Nematoda; Chromadorea; Spirurida; Filarioidea; Onchocercidae; Brugia	Human pathogen	Endemic in Southeast Asia and Indonesia.
Brucella ovis	bov	2892	1129	96	62	Bacteria; Proteobacteria; Alphaproteobacteria; Rhizobiales; Brucellaceae; Brucella	Human pathogen, Animal pathogen	Isolated from a sheep in Africa.
Bordetella parapertussis 12822	bpa	4185	1040	100	70	Bacteria; Proteobacteria; Betaproteobacteria; Burkholderiales; Alcaligenaceae; Bordetella	Human pathogen	Isolated from a 16-month-old patient in Germany in 1993.
Butyrivibrio proteoclasticus	bpb	3811	677	70	50	Bacteria; Firmicutes; Clostridia; Clostridiales; Lachnospiraceae; Butyrivibrio		Isolated from the bovine rumen.
Burkholderia pseudomallei 668	bpd	7117	1770	120	77	Bacteria; Proteobacteria; Betaproteobacteria; Burkholderiales; Burkholderiaceae; Burkholderia; pseudomallei group	Human pathogen, Animal pathogen	Isolated from the blood of a 53 year old male patient with severe melioidosis encephalomyelitis in Darwin, Australia in 1995.
Bordetella pertussis Tohama I	bpe	3425	964	99	66	Bacteria; Proteobacteria; Betaproteobacteria; Burkholderiales; Alcaligenaceae; Bordetella	Vaccine strain	Originally isolated from a patient with whooping cough in Japan in the 1950s, and used as a vaccine strain.
Bacillus pseudofirmus	bpf	4335	1338	98	61	Bacteria; Firmicutes; Bacilli; Bacillales; Bacillaceae; Bacillus		
Paraburkholderia phymatum	bph	7496	1864	126	77	Bacteria; Proteobacteria; Betaproteobacteria; Burkholderiales; Burkholderiaceae; Paraburkholderia	Plant endosymbiont	Isolated from a root nodule in French Guiana in 2000.
Blattabacterium BPLAN (Periplaneta americana)	bpi	582	253	61	42	Bacteria; Bacteroidetes; Flavobacteriia; Flavobacteriales; Blattabacteriaceae; Blattabacterium	Endosymbiont	Periplaneta americana endosymbiont.
Burkholderia pseudomallei 1106a	bpl	7181	1778	119	77	Bacteria; Proteobacteria; Betaproteobacteria; Burkholderiales; Burkholderiaceae; Burkholderia; pseudomallei group	Human pathogen, Animal pathogen	Isolated from liver abscess from a 23-year old female patient in Thailand in 1993.
Burkholderia pseudomallei 1710b	bpm	6347	1823	119	77	Bacteria; Proteobacteria; Betaproteobacteria; Burkholderiales; Burkholderiaceae; Burkholderia; pseudomallei group	Human pathogen, Animal pathogen	Opportunistic human pathogen.
Candidatus Blochmannia pennsylvanicus (Camponotus pennsylvanicus)	bpn	610	291	62	42	Bacteria; Proteobacteria; Gammaproteobacteria; Enterobacterales; Enterobacteriaceae; ant endosymbionts; Candidatus Blochmannia	Endosymbiont	Ant associate endosymbiont
Brachyspira pilosicoli 95/1000	bpo	2301	596	74	53	Bacteria; Spirochaetes; Brachyspirales; Brachyspiraceae; Brachyspira	Animal pathogen	Originally isolated in Western Australia from the diarrheic feces of a commercial pig with porcine intestinal spirochetosis.
Burkholderia pseudomallei MSHR346	bpr	4202	1121	108	67	Bacteria; Proteobacteria; Betaproteobacteria; Burkholderiales; Burkholderiaceae; Burkholderia; pseudomallei group	Human pathogen	
Burkholderia pseudomallei K96243	bps	5726	1808	119	77	Bacteria; Proteobacteria; Betaproteobacteria; Burkholderiales; Burkholderiaceae; Burkholderia; pseudomallei group	Human pathogen, Animal pathogen	Isolated from a 34-year-old female diabetic patient with melioidosis in Thailand in 1996.
Bordetella petrii	bpt	5031	1232	103	74	Bacteria; Proteobacteria; Betaproteobacteria; Burkholderiales; Alcaligenaceae; Bordetella	Human pathogen, Denitrification	Isolated from patients suffering from mandibular osteomyelitis and chronic suppurative mastoiditis.
Bacillus pumilus SAFR-032	bpu	3710	1184	92	61	Bacteria; Firmicutes; Bacilli; Bacillales; Bacillaceae; Bacillus	Methylotroph	
Paraburkholderia phytofirmans	bpy	7241	1746	117	78	Bacteria; Proteobacteria; Betaproteobacteria; Burkholderiales; Burkholderiaceae; Paraburkholderia		Isolated from Glomus vesiculiferum-infected onion roots.
Bartonella quintana Toulouse	bqu	1142	360	69	51	Bacteria; Proteobacteria; Alphaproteobacteria; Rhizobiales; Bartonellaceae; Bartonella	Human pathogen	Isolated from human blood in Toulouse, France in 1993.
Bradyrhizobium sp. ORS 278	bra	6717	1638	121	74	Bacteria; Proteobacteria; Alphaproteobacteria; Rhizobiales; Bradyrhizobiaceae; Bradyrhizobium	Plant endosymbiont, Anoxygenic photosynthesis, Carbon fixation	Symbiotic, group II photosynthetic strain.
Borrelia recurrentis	bre	990	140	44	28	Bacteria; Spirochaetes; Spirochaetales; Borreliaceae; Borrelia	Human pathogen	Isolated from an adult patient with louse-borne relapsing fever in Ethiopia.
Paraburkholderia rhizoxinica	brh	3870	896	93	66	Bacteria; Proteobacteria; Betaproteobacteria; Burkholderiales; Burkholderiaceae; Paraburkholderia	Plant pathogen	Intracellular symbiont of the phytopathogenic fungus Rhizopus microsporus.
Brachyspira murdochii	brm	2809	671	74	56	Bacteria; Spirochaetes; Brachyspirales; Brachyspiraceae; Brachyspira		Isolated from a healthy swine in Canada.
Bacteroides salanitronis	bsa	3641	693	78	56	Bacteria; Bacteroidetes; Bacteroidia; Bacteroidales; Bacteroidaceae; Bacteroides		Isolated among other Bacteroides strains from the cecum of a healthy chicken.
Brevundimonas subvibrioides	bsb	3327	956	102	64	Bacteria; Proteobacteria; Alphaproteobacteria; Caulobacterales; Caulobacteraceae; Brevundimonas		
Bacillus selenitireducens	bse	3255	1082	98	55	Bacteria; Firmicutes; Bacilli; Bacillales; Sporolactobacillaceae; unclassified Sporolactobacillaceae		
Bacillus subtilis BSn5	bsn	4145	1405	95	62	Bacteria; Firmicutes; Bacilli; Bacillales; Bacillaceae; Bacillus	Methylotroph, Plant pathogen	Isolated from Amorphophallus konjac calli tissue. Endophytic bacterium of Amorphophallus konjac with antimicrobial activity for Erwinia carotovora.
Bacillus subtilis subsp. spizizenii W23	bss	4063	1417	96	64	Bacteria; Firmicutes; Bacilli; Bacillales; Bacillaceae; Bacillus	Methylotroph, Plant pathogen	
Bacillus subtilis subsp. subtilis 168	bsu	4174	1412	96	60	Bacteria; Firmicutes; Bacilli; Bacillales; Bacillaceae; Bacillus	Methylotroph, Plant pathogen	Nonpathogenic, aerobic, endospore-forming, rod-shaped bacterium, commonly found in soil.
Bos taurus (cow)	bta	21500	2356	122	74	Eukaryota; Metazoa; Chordata; Craniata; Vertebrata; Euteleostomi; Mammalia; Eutheria; Laurasiatheria; Cetartiodactyla; Ruminantia; Pecora; Bovidae; Bovinae; Bos		
Bacillus thuringiensis BMB171	btb	5349	1392	105	63	Bacteria; Firmicutes; Bacilli; Bacillales; Bacillaceae; Bacillus; Bacillus cereus group	Insect pathogen	Insect pathogen used as a biopesticide with a high transformation frequency.
Burkholderia thailandensis E264	bte	5634	1751	117	77	Bacteria; Proteobacteria; Betaproteobacteria; Burkholderiales; Burkholderiaceae; Burkholderia; pseudomallei group		Non-pathogenic saprophyte of Burkholderia.
Bacteroides thetaiotaomicron VPI-5482	bth	4816	843	85	59	Bacteria; Bacteroidetes; Bacteroidia; Bacteroidales; Bacteroidaceae; Bacteroides		Dominant member of human normal distal intestinal microbiota. Originally isolated from the feces of a healthy adult human.
Bacillus thuringiensis 97-27	btk	5197	1425	105	62	Bacteria; Firmicutes; Bacilli; Bacillales; Bacillaceae; Bacillus; Bacillus cereus group	Human pathogen	Isolated from a soldier severely wounded by a land mine explosion in former Yugoslavia in 1995.
Bacillus thuringiensis Al Hakam	btl	4798	1457	106	64	Bacteria; Firmicutes; Bacilli; Bacillales; Bacillaceae; Bacillus; Bacillus cereus group	Insect pathogen	Insect pathogen used as a biopesticide.
Bartonella tribocorum CIP 105476	btr	2154	449	70	52	Bacteria; Proteobacteria; Alphaproteobacteria; Rhizobiales; Bartonellaceae; Bartonella	Animal pathogen	Isolated from the blood of two wild rats in the eastern part of France in 1997.
Kyrpidia tusciae	bts	3150	910	90	65	Bacteria; Firmicutes; Bacilli; Bacillales; Alicyclobacillaceae; Kyrpidia	Hydrogen oxidation	Hydrogen-oxidizing, thermoacidophilic spore former that lives as a facultative chemolithoautotroph in solfataras.
Borrelia turicatae	btu	1035	135	43	28	Bacteria; Spirochaetes; Spirochaetales; Borreliaceae; Borrelia	Human pathogen, Animal pathogen	Isolated from Ornithodoros turicatae (tick) in Texas, USA.
Buchnera aphidicola APS (Acyrthosiphon pisum)	buc	574	198	56	36	Bacteria; Proteobacteria; Gammaproteobacteria; Enterobacterales; Erwiniaceae; Buchnera	Endosymbiont	
Burkholderia sp. CCGE1001	bug	6453	1655	115	78	Bacteria; Proteobacteria; Betaproteobacteria; Burkholderiales; Burkholderiaceae; Burkholderia		
Burkholderia lata	bur	7717	2083	125	79	Bacteria; Proteobacteria; Betaproteobacteria; Burkholderiales; Burkholderiaceae; Burkholderia; Burkholderia cepacia complex		Isolated from a forest soil in Trinidad in 1958.
Candidatus Blochmannia vafer (Camponotus vafer)	bva	587	272	61	40	Bacteria; Proteobacteria; Gammaproteobacteria; Enterobacterales; Enterobacteriaceae; ant endosymbionts; Candidatus Blochmannia	Endosymbiont	
Burkholderia vietnamiensis G4	bvi	7617	1734	119	78	Bacteria; Proteobacteria; Betaproteobacteria; Burkholderiales; Burkholderiaceae; Burkholderia; Burkholderia cepacia complex		Trichloroethene (TCE) co-oxidizing strain.
Bacteroides vulgatus	bvu	4065	823	83	59	Bacteria; Bacteroidetes; Bacteroidia; Bacteroidales; Bacteroidaceae; Bacteroides		Type strain, derived from the distal gut of healthy human.
Bacillus mycoides KBAB4	bwe	5653	1388	106	62	Bacteria; Firmicutes; Bacilli; Bacillales; Bacillaceae; Bacillus; Bacillus cereus group		
Paraburkholderia xenovorans LB400	bxe	8702	2003	124	79	Bacteria; Proteobacteria; Betaproteobacteria; Burkholderiales; Burkholderiaceae; Paraburkholderia	PCB degrader	Isolated from a PCB-contaminated landfill in New York State.
Coraliomargarita akajimensis	caa	3120	807	90	56	Bacteria; Verrucomicrobia; Opitutae; Puniceicoccales; Puniceicoccaceae; Coraliomargarita		Isolated from seawater surrounding the hard coral Galaxea fascicularis L., collected at Majanohama, Akajima, Okinawa, Japan.
Chlamydia abortus S26/3	cab	932	193	54	35	Bacteria; Chlamydiae; Chlamydiales; Chlamydiaceae; Chlamydia/Chlamydophila group; Chlamydia	Human pathogen, Animal pathogen	Obligate intracellular bacterial pathogen.
Clostridium acetobutylicum ATCC 824	cac	3778	923	80	57	Bacteria; Firmicutes; Clostridia; Clostridiales; Clostridiaceae; Clostridium	Methylotroph	Solvent-producing bacterium. Isolated in 1924 from garden soil in Connecticut, USA.
Chloroflexus aggregans	cag	3730	1118	99	68	Bacteria; Chloroflexi; Chloroflexia; Chloroflexales; Chloroflexineae; Chloroflexaceae; Chloroflexus	Anoxygenic photosynthesis, Carbon fixation	
Catenulispora acidiphila	cai	8914	1276	111	73	Bacteria; Actinobacteria; Catenulisporales; Catenulisporaceae; Catenulispora		Isolated from a forest soil sample taken from a wooded area in Gerenzano, Italy.
Caulobacter sp. K31	cak	5438	1322	105	68	Bacteria; Proteobacteria; Alphaproteobacteria; Caulobacterales; Caulobacteraceae; Caulobacter		
Candida albicans	cal	6043	1386	86	64	Eukaryota; Fungi; Dikarya; Ascomycota; Saccharomycotina; Saccharomycetes; Saccharomycetales; Debaryomycetaceae; Candida/Lodderomyces clade; Candida	Human pathogen, Plant pathogen	Fungal pathogen.
Cellulophaga algicola	cao	4163	925	101	68	Bacteria; Bacteroidetes; Flavobacteriia; Flavobacteriales; Flavobacteriaceae; Cellulophaga	Methylotroph	Isolated from the surface of the chain-forming sea-ice diatom Melosira collected from the Eastern Antarctic coastal zone.
Corynebacterium aurimucosum	car	2551	788	88	58	Bacteria; Actinobacteria; Corynebacteriales; Corynebacteriaceae; Corynebacterium	Human pathogen	Slightly yellowish, non-lipophilic, facultative anaerobic member of the genus Corynebacterium and predominantly isolated from human clinical specimens.
Croceibacter atlanticus	cat	2702	675	91	61	Bacteria; Bacteroidetes; Flavobacteriia; Flavobacteriales; Flavobacteriaceae; Croceibacter		Isolated from the Bermuda Atlantic Time Series station in the Western Sargasso Sea.
Chloroflexus aurantiacus	cau	3853	1151	106	67	Bacteria; Chloroflexi; Chloroflexia; Chloroflexales; Chloroflexineae; Chloroflexaceae; Chloroflexus	Anoxygenic photosynthesis, Carbon fixation	
Clostridium botulinum A ATCC 19397	cba	3551	855	83	56	Bacteria; Firmicutes; Clostridia; Clostridiales; Clostridiaceae; Clostridium	Human pathogen	Expresses extremely potent neurotoxins known as botulinum neurotoxins (BoNTs) that cause long-lasting, potentially fatal intoxications in humans and other mammals.
Clostridium botulinum B1 Okra	cbb	3846	851	83	56	Bacteria; Firmicutes; Clostridia; Clostridiales; Clostridiaceae; Clostridium	Human pathogen	Expresses extremely potent neurotoxins known as botulinum neurotoxins (BoNTs) that cause long-lasting, potentially fatal intoxications in humans and other mammals.
Coxiella burnetii CbuK_Q154	cbc	1947	610	76	56	Bacteria; Proteobacteria; Gammaproteobacteria; Legionellales; Coxiellaceae; Coxiella	Human pathogen	Isolated from the aortic valve of a human endocarditis patient in Oregon in 1976.
Coxiella burnetii Dugway 5J108-111	cbd	2045	609	77	57	Bacteria; Proteobacteria; Gammaproteobacteria; Legionellales; Coxiellaceae; Coxiella	Animal pathogen	Naturally attenuated rodent isolate. Recovered from a rodent in Dugway, Utah, US in 1957.
Clostridium beijerinckii NCIMB 8052	cbe	5020	1119	87	61	Bacteria; Firmicutes; Clostridia; Clostridiales; Clostridiaceae; Clostridium	Methylotroph	
Clostridium botulinum F Langeland	cbf	3655	852	83	56	Bacteria; Firmicutes; Clostridia; Clostridiales; Clostridiaceae; Clostridium	Human pathogen	Isolated from an outbreak of human botulism on the Danish Island of Langeland in 1958.
Coxiella burnetii CbuG_Q212	cbg	1871	563	76	57	Bacteria; Proteobacteria; Gammaproteobacteria; Legionellales; Coxiellaceae; Coxiella	Human pathogen	Isolated from the aortic valve of a human chronic endocarditis patient in Nova Scotia, Canada, in 1982.
Clostridium botulinum A Hall	cbh	3332	862	83	56	Bacteria; Firmicutes; Clostridia; Clostridiales; Clostridiaceae; Clostridium	Human pathogen	Expresses extremely potent neurotoxins known as botulinum neurotoxins (BoNTs) that cause long-lasting, potentially fatal intoxications in humans and other mammals.
Clostridium botulinum Ba4	cbi	4003	814	84	56	Bacteria; Firmicutes; Clostridia; Clostridiales; Clostridiaceae; Clostridium	Human pathogen	Bivalent strain that expresses two different BoNT types.
Clostridium botulinum B Eklund 17B (NRP)	cbk	3475	818	77	56	Bacteria; Firmicutes; Clostridia; Clostridiales; Clostridiaceae; Clostridium	Human pathogen	Nonproteolytic botulism neurotoxin B strain.
Clostridium botulinum A3 Loch Maree	cbl	3983	823	84	56	Bacteria; Firmicutes; Clostridia; Clostridiales; Clostridiaceae; Clostridium	Human pathogen	Expresses extremely potent neurotoxins known as botulinum neurotoxins (BoNTs) that cause long-lasting, potentially fatal intoxications in humans and other mammals.
Clostridium botulinum BKT015925	cbn	2994	548	68	51	Bacteria; Firmicutes; Clostridia; Clostridiales; Clostridiaceae; Clostridium	Animal pathogen	Isolated from broiler liver in southern part of Sweden in 2008.
Clostridium botulinum A ATCC 3502	cbo	3581	849	83	56	Bacteria; Firmicutes; Clostridia; Clostridiales; Clostridiaceae; Clostridium	Human pathogen, Animal pathogen	Capable of producing botulinum neurotoxin, the most poisonous toxin known to man, and the causative agent of botulism, a severe disease of humans and animals.
Caenorhabditis briggsae	cbr	19414	1154	98	64	Eukaryota; Metazoa; Ecdysozoa; Nematoda; Chromadorea; Rhabditida; Rhabditoidea; Rhabditidae; Peloderinae; Caenorhabditis		
Coxiella burnetii RSA 331	cbs	1975	574	76	56	Bacteria; Proteobacteria; Gammaproteobacteria; Legionellales; Coxiellaceae; Coxiella	Human pathogen	Isolated from a human blood specimen in Italy in 1945.
Clostridium botulinum E3	cbt	3257	786	78	58	Bacteria; Firmicutes; Clostridia; Clostridiales; Clostridiaceae; Clostridium	Human pathogen	
Coxiella burnetii RSA 493	cbu	1833	557	76	57	Bacteria; Proteobacteria; Gammaproteobacteria; Legionellales; Coxiellaceae; Coxiella	Human pathogen, Animal pathogen	Tick isolate identified in 1935.
Clostridium botulinum A2	cby	3878	816	83	56	Bacteria; Firmicutes; Clostridia; Clostridiales; Clostridiaceae; Clostridium	Human pathogen	Isolated from a case of infant botulism in Kyoto in 1978.
Chlamydophila caviae	cca	1005	214	54	35	Bacteria; Chlamydiae; Chlamydiales; Chlamydiaceae; Chlamydia/Chlamydophila group; Chlamydia	Human pathogen, Animal pathogen	Agent of guinea pig inclusion conjunctivitis.
Clostridium cellulovorans	ccb	4254	894	77	56	Bacteria; Firmicutes; Clostridia; Clostridiales; Clostridiaceae; Clostridium		
Clostridium cellulolyticum	cce	3390	710	73	52	Bacteria; Firmicutes; Clostridia; Clostridiales; Ruminococcaceae; Ruminiclostridium		
Chlorobium chlorochromatii	cch	2002	617	85	53	Bacteria; Chlorobi; Chlorobia; Chlorobiales; Chlorobiaceae; Chlorobium/Pelodictyon group; Chlorobium	Dissimilatory sulfate reduction	
Coprinopsis cinerea	cci	13339	1423	102	62	Eukaryota; Fungi; Dikarya; Basidiomycota; Agaricomycotina; Agaricomycetes; Agaricomycetidae; Agaricales; Psathyrellaceae; Coprinopsis		
Campylobacter concisus 13826	cco	2012	432	75	49	Bacteria; Proteobacteria; Epsilonproteobacteria; Campylobacterales; Campylobacteraceae; Campylobacter	Human pathogen	Isolated from a patient with bloody diarrhea in Denmark.
Caulobacter crescentus CB15	ccr	3737	1093	98	70	Bacteria; Proteobacteria; Alphaproteobacteria; Caulobacterales; Caulobacteraceae; Caulobacter		Free-living alpha-class proteobacterium
Caulobacter crescentus NA1000	ccs	3886	1098	98	70	Bacteria; Proteobacteria; Alphaproteobacteria; Caulobacterales; Caulobacteraceae; Caulobacter		
Cryptobacterium curtum	ccu	1357	329	73	48	Bacteria; Actinobacteria; Coriobacteriia; Eggerthellales; Eggerthellaceae; Cryptobacterium	Human pathogen	Obligate anaerobic, mesophilic, asaccharolytic and opportunistic pathogen with a typical occurrence in the oral cavity, involved in dental and oral infections like periodontitis, inflammations and abscesses.
Campylobacter curvus	ccv	1862	518	76	52	Bacteria; Proteobacteria; Epsilonproteobacteria; Campylobacterales; Campylobacteraceae; Campylobacter	Human pathogen	Isolated from a gastroenteritis patient in South Africa.
Clostridioides difficile CD196	cdc	3451	902	84	59	Bacteria; Firmicutes; Clostridia; Clostridiales; Peptostreptococcaceae; Clostridioides	Human pathogen	Isolated from a single patient with pseudomembranous colitis in a Paris hospital in 1985.
Clostridioides difficile 630	cdf	3767	889	84	57	Bacteria; Firmicutes; Clostridia; Clostridiales; Peptostreptococcaceae; Clostridioides	Human pathogen	Virulent and multidrug-resistant strain.
Corynebacterium diphtheriae NCTC 13129	cdi	2272	713	84	56	Bacteria; Actinobacteria; Corynebacteriales; Corynebacteriaceae; Corynebacterium	Human pathogen	Non-spore forming, non-motile, pleomorphic rod belonging to the genus Corynebacterium.
Clostridioides difficile R20291	cdl	3508	923	84	59	Bacteria; Firmicutes; Clostridia; Clostridiales; Peptostreptococcaceae; Clostridioides	Human pathogen	Isolated from an outbreak in Stoke Mandeville, UK in 2006.
Candida dubliniensis	cdu	5860	1356	86	64	Eukaryota; Fungi; Dikarya; Ascomycota; Saccharomycotina; Saccharomycetes; Saccharomycetales; Debaryomycetaceae; Candida/Lodderomyces clade; Candida	Human pathogen	Less virulent than Candida albicans.
Corynebacterium efficiens	cef	2998	877	95	66	Bacteria; Actinobacteria; Corynebacteriales; Corynebacteriaceae; Corynebacterium		Well-known bacteria in industry for the production of amino acids, e.g. of L-glutamate and L-lysine
Caenorhabditis elegans (nematode)	cel	20114	1209	99	63	Eukaryota; Metazoa; Ecdysozoa; Nematoda; Chromadorea; Rhabditida; Rhabditoidea; Rhabditidae; Peloderinae; Caenorhabditis		
Canis familiaris (dog)	cfa	19868	2338	120	74	Eukaryota; Metazoa; Chordata; Craniata; Vertebrata; Euteleostomi; Mammalia; Eutheria; Laurasiatheria; Carnivora; Caniformia; Canidae; Canis		
Chlamydia felis Fe/C-56	cfe	1013	213	55	35	Bacteria; Chlamydiae; Chlamydiales; Chlamydiaceae; Chlamydia/Chlamydophila group; Chlamydia	Animal pathogen	Originally isolated from conjunctival mucus of an infected 5-year-old female cat.
Campylobacter fetus subsp. fetus 82-40	cff	1719	512	77	51	Bacteria; Proteobacteria; Epsilonproteobacteria; Campylobacterales; Campylobacteraceae; Campylobacter	Human pathogen, Animal pathogen	Isolated from a renal transplant patient in the US.
Cellulomonas fimi	cfi	3762	908	96	62	Bacteria; Actinobacteria; Micrococcales; Cellulomonadaceae; Cellulomonas		
Cellulomonas flavigena	cfl	3678	924	90	56	Bacteria; Actinobacteria; Micrococcales; Cellulomonadaceae; Cellulomonas		Isolated from soil.
Corynebacterium glutamicum ATCC 13032 (Bielefeld)	cgb	3057	904	96	66	Bacteria; Actinobacteria; Corynebacteriales; Corynebacteriaceae; Corynebacterium		Well-known bacteria in industry for the production of amino acids
Corynebacterium glutamicum ATCC 13032 (Kyowa Hakko)	cgl	2959	894	96	66	Bacteria; Actinobacteria; Corynebacteriales; Corynebacteriaceae; Corynebacterium		
Coriobacterium glomerans	cgo	1768	509	57	45	Bacteria; Actinobacteria; Coriobacteriia; Coriobacteriales; Coriobacteriaceae; Coriobacterium		
Candida glabrata	cgr	5213	1237	79	60	Eukaryota; Fungi; Dikarya; Ascomycota; Saccharomycotina; Saccharomycetes; Saccharomycetales; Saccharomycetaceae; Nakaseomyces; Nakaseomyces/Candida clade	Human pathogen	Opportunistic pathogen.
Corynebacterium glutamicum R	cgt	3238	921	97	66	Bacteria; Actinobacteria; Corynebacteriales; Corynebacteriaceae; Corynebacterium		Isolated in Japan from a meadow soil sample.
Campylobacter hominis	cha	1687	473	76	50	Bacteria; Proteobacteria; Epsilonproteobacteria; Campylobacterales; Campylobacteraceae; Campylobacter		Isolated from healthy adult male, London, United Kingdom in 1998.
Caldicellulosiruptor hydrothermalis	chd	2546	689	71	50	Bacteria; Firmicutes; Clostridia; Thermoanaerobacterales; Thermoanaerobacterales Family III. Incertae Sedis; Caldicellulosiruptor		Isolated from a terrestrial neutral geothermal spring in the southern region of Kamchatka.
Chloroflexus sp. Y-400-fl	chl	4159	1134	106	67	Bacteria; Chloroflexi; Chloroflexia; Chloroflexales; Chloroflexineae; Chloroflexaceae; Chloroflexus	Anoxygenic photosynthesis, Carbon fixation	
Cryptosporidium hominis	cho	3885	146	34	32	Eukaryota; Alveolata; Apicomplexa; Conoidasida; Coccidia; Eucoccidiorida; Eimeriorina; Cryptosporidiidae; Cryptosporidium	Human pathogen	Originally isolated from a child with cryptosporidiosis and were propagated in the gnotobiotic piglet model.
Chlamydia psittaci 6BC	chp	975	205	56	36	Bacteria; Chlamydiae; Chlamydiales; Chlamydiaceae; Chlamydia/Chlamydophila group; Chlamydia	Human pathogen, Animal pathogen	Isolated originally from a parakeet in California in 1941.
Cytophaga hutchinsonii	chu	3785	774	96	64	Bacteria; Bacteroidetes; Cytophagia; Cytophagales; Cytophagaceae; Cytophaga		
Carboxydothermus hydrogenoformans	chy	2620	628	82	58	Bacteria; Firmicutes; Clostridia; Thermoanaerobacterales; Thermoanaerobacteraceae; Carboxydothermus	Acetogen, Carbon fixation, Dissimilatory sulfate reduction	Thermophilic bacterium.
Coccidioides immitis	cim	9757	1573	96	68	Eukaryota; Fungi; Dikarya; Ascomycota; Pezizomycotina; Eurotiomycetes; Eurotiomycetidae; Onygenales; Onygenales incertae sedis; Coccidioides	Human pathogen, Animal pathogen	Primary pathogen of immunocompetent mammals, including humans.
Ciona intestinalis (sea squirt)	cin	13631	1530	109	67	Eukaryota; Metazoa; Chordata; Tunicata; Ascidiacea; Enterogona; Phlebobranchia; Cionidae; Ciona		
Cellvibrio japonicus	cja	3754	1092	89	59	Bacteria; Proteobacteria; Gammaproteobacteria; Cellvibrionales; Cellvibrionaceae; Cellvibrio		Isolated in 1948 from field soil in Saitama, Japan.
Campylobacter jejuni subsp. doylei 269.97	cjd	1731	524	74	52	Bacteria; Proteobacteria; Epsilonproteobacteria; Campylobacterales; Campylobacteraceae; Campylobacter	Human pathogen	Isolated from a blood sample of human bacteremia in South Africa.
Campylobacter jejuni subsp. jejuni NCTC 11168 = ATCC 700819	cje	1572	508	76	50	Bacteria; Proteobacteria; Epsilonproteobacteria; Campylobacterales; Campylobacteraceae; Campylobacter	Human pathogen	Microaerophilic, flagellate, spiral bacterium.
Campylobacter jejuni subsp. jejuni 81-176	cjj	1758	523	77	50	Bacteria; Proteobacteria; Epsilonproteobacteria; Campylobacterales; Campylobacteraceae; Campylobacter	Human pathogen	Isolated from campylobacteriosis specimens related to consumption of raw milk at a Minnesota farm in 1985.
Corynebacterium jeikeium	cjk	2120	803	87	64	Bacteria; Actinobacteria; Corynebacteriales; Corynebacteriaceae; Corynebacterium	Human pathogen	Nosocomial pathogen.
Campylobacter jejuni subsp. jejuni ICDCCJ07001	cjn	1531	491	76	49	Bacteria; Proteobacteria; Epsilonproteobacteria; Campylobacterales; Campylobacteraceae; Campylobacter	Human pathogen	Isolated from a Guillain-Barre syndrome (GBS) patient during a 36-case GBS outbreak triggered by C. jejuni infections in north China in 2007.
Campylobacter jejuni RM1221	cjr	1838	513	76	50	Bacteria; Proteobacteria; Epsilonproteobacteria; Campylobacterales; Campylobacteraceae; Campylobacter	Human pathogen	Spiral-shaped bacterium.
Campylobacter jejuni subsp. jejuni 81116	cju	1626	541	77	53	Bacteria; Proteobacteria; Epsilonproteobacteria; Campylobacterales; Campylobacteraceae; Campylobacter	Human pathogen, Animal pathogen	Suggested to be a genetically stable strain, is amenable to genetic manipulation, and is infective for chickens.
Caldicellulosiruptor kristjanssonii	cki	2482	593	66	48	Bacteria; Firmicutes; Clostridia; Thermoanaerobacterales; Thermoanaerobacterales Family III. Incertae Sedis; Caldicellulosiruptor		Isolated from a biomat sample of an Icelandic, slightly alkaline, hot spring.
Clostridium kluyveri DSM 555	ckl	3913	753	77	55	Bacteria; Firmicutes; Clostridia; Clostridiales; Clostridiaceae; Clostridium		Grows anaerobically on ethanol and acetate as sole energy sources. 
Caldicellulosiruptor kronotskyensis	ckn	2466	682	72	51	Bacteria; Firmicutes; Clostridia; Thermoanaerobacterales; Thermoanaerobacterales Family III. Incertae Sedis; Caldicellulosiruptor		Isolated from a terrestrial neutral geothermal spring in Geyser Valley, Kamchatka.
Citrobacter koseri	cko	5031	1926	109	66	Bacteria; Proteobacteria; Gammaproteobacteria; Enterobacterales; Enterobacteriaceae; Citrobacter	Human pathogen	
Corynebacterium kroppenstedtii	ckp	2018	858	88	61	Bacteria; Actinobacteria; Corynebacteriales; Corynebacteriaceae; Corynebacterium	Human pathogen	Lipophilic corynebacterial species that lacks in the cell envelope the characteristic alpha-alkyl-beta-hydroxy long-chain fatty acids, designated mycolic acids.
Clostridium kluyveri NBRC 12016	ckr	3523	735	77	55	Bacteria; Firmicutes; Clostridia; Clostridiales; Clostridiaceae; Clostridium		
Campylobacter lari RM2100	cla	1546	280	70	45	Bacteria; Proteobacteria; Epsilonproteobacteria; Campylobacterales; Campylobacteraceae; Campylobacter	Human pathogen, Animal pathogen	Member of one of the four major C. lari subgroups, the nalidixic acid-resistant thermophilic campylobacters.
Clostridium lentocellum	cle	4182	951	72	54	Bacteria; Firmicutes; Clostridia; Clostridiales; Lachnospiraceae; Cellulosilyticum		Anaerobic, endospore-forming bacterium.
Chlorobium limicola	cli	2434	663	92	56	Bacteria; Chlorobi; Chlorobia; Chlorobiales; Chlorobiaceae; Chlorobium/Pelodictyon group; Chlorobium	Anoxygenic photosynthesis, Carbon fixation	
Clostridium ljungdahlii	clj	4184	736	78	54	Bacteria; Firmicutes; Clostridia; Clostridiales; Clostridiaceae; Clostridium		
Mageeibacillus indolicus	clo	1567	255	61	36	Bacteria; Firmicutes; Clostridia; Clostridiales; Ruminococcaceae; Mageeibacillus		
Clavispora lusitaniae ATCC 42720	clu	5936	1344	85	64	Eukaryota; Fungi; Dikarya; Ascomycota; Saccharomycotina; Saccharomycetes; Saccharomycetales; Metschnikowiaceae; Clavispora	Human pathogen	Haploid emerging pathogen.
Cellulophaga lytica DSM 7489	cly	3284	812	96	65	Bacteria; Bacteroidetes; Flavobacteriia; Flavobacteriales; Flavobacteriaceae; Cellulophaga		
Caldivirga maquilingensis	cma	1963	592	75	52	Archaea; Crenarchaeota; Thermoprotei; Thermoproteales; Thermoproteaceae; Caldivirga	Dissimilatory sulfate reduction	
Cyanidioschyzon merolae	cme	5010	989	99	62	Eukaryota; Rhodophyta; Bangiophyceae; Cyanidiales; Cyanidiaceae; Cyanidioschyzon	Photosynthesis	
Clavibacter michiganensis subsp. michiganensis	cmi	3079	921	85	60	Bacteria; Actinobacteria; Micrococcales; Microbacteriaceae; Clavibacter	Plant pathogen, Methylotroph	Causes bacterial wilt and canker of tomato.
Clavibacter michiganensis subsp. sepedonicus	cms	3119	936	84	59	Bacteria; Actinobacteria; Micrococcales; Microbacteriaceae; Clavibacter	Plant pathogen, Methylotroph	Causative agent of bacterial ring rot.
Chlamydia muridarum Nigg	cmu	911	199	54	34	Bacteria; Chlamydiae; Chlamydiales; Chlamydiaceae; Chlamydia/Chlamydophila group; Chlamydia	Animal pathogen	Isolated from the lungs of symptomless mice in 1942.
Cryptococcus neoformans var. neoformans B-3501A	cnb	6500	1409	93	62	Eukaryota; Fungi; Dikarya; Basidiomycota; Agaricomycotina; Tremellomycetes; Tremellales; Cryptococcaceae; Cryptococcus; Cryptococcus neoformans species complex	Human pathogen, Methylotroph	Opportunistic pathogen
Cryptococcus neoformans var. neoformans JEC21	cne	6273	1384	93	62	Eukaryota; Fungi; Dikarya; Basidiomycota; Agaricomycotina; Tremellomycetes; Tremellales; Cryptococcaceae; Cryptococcus; Cryptococcus neoformans species complex	Human pathogen, Animal pathogen, Methylotroph	Opportunistic human pathogen.
Calditerrivibrio nitroreducens	cni	2100	582	81	53	Bacteria; Deferribacteres; Deferribacterales; Deferribacteraceae		Isolated from hot-spring water from Yumata, Nagano, Japan.
Clostridium novyi	cno	2325	632	75	54	Bacteria; Firmicutes; Clostridia; Clostridiales; Clostridiaceae; Clostridium		Toxin-free strain for bacteriolytic tumor therapy.
Caldicellulosiruptor obsidiansis	cob	2188	628	68	52	Bacteria; Firmicutes; Clostridia; Thermoanaerobacterales; Thermoanaerobacterales Family III. Incertae Sedis; Caldicellulosiruptor		Isolated from Obsidian Pool, Yellowstone National Park.
Capnocytophaga ochracea	coc	2171	570	79	51	Bacteria; Bacteroidetes; Flavobacteriia; Flavobacteriales; Flavobacteriaceae; Capnocytophaga	Human pathogen	Opportunistic pathogen. Isolated from a human oral cavity.
Caldicellulosiruptor owensensis	cow	2147	618	71	49	Bacteria; Firmicutes; Clostridia; Thermoanaerobacterales; Thermoanaerobacterales Family III. Incertae Sedis; Caldicellulosiruptor		Isolated from a shallow freshwater pond located in the Owens Lake bed area in California, USA.
Chlamydia pneumoniae AR39	cpa	1110	195	55	34	Bacteria; Chlamydiae; Chlamydiales; Chlamydiaceae; Chlamydia/Chlamydophila group; Chlamydia	Human pathogen	Isolated from pharyngeal swab of a student with pharyngitis.
Chlorobium phaeobacteroides BS1	cpb	2469	665	93	58	Bacteria; Chlorobi; Chlorobia; Chlorobiales; Chlorobiaceae; Chlorobium/Pelodictyon group; Chlorobium	Anoxygenic photosynthesis, Carbon fixation, Dissimilatory sulfate reduction	
Chlorobaculum parvum	cpc	2043	704	89	57	Bacteria; Chlorobi; Chlorobia; Chlorobiales; Chlorobiaceae; Chlorobaculum	Anoxygenic photosynthesis, Carbon fixation	
Clostridium perfringens 13	cpe	2723	724	79	51	Bacteria; Firmicutes; Clostridia; Clostridiales; Clostridiaceae; Clostridium	Human pathogen, Animal pathogen	Natural isolate from the soil.
Clostridium perfringens ATCC 13124	cpf	2876	702	79	52	Bacteria; Firmicutes; Clostridia; Clostridiales; Clostridiaceae; Clostridium	Human pathogen	The species type strain, originally isolated from a human gas gangrene patient.
Chlorobium phaeobacteroides DSM 266	cph	2650	626	89	53	Bacteria; Chlorobi; Chlorobia; Chlorobiales; Chlorobiaceae; Chlorobium/Pelodictyon group; Chlorobium	Anoxygenic photosynthesis, Carbon fixation	
Chitinophaga pinensis	cpi	7192	1109	106	66	Bacteria; Bacteroidetes; Chitinophagia; Chitinophagales; Chitinophagaceae; Chitinophaga	Methylotroph	Isolated from an infusion of litter from the base of a pine tree in Alderley, Brisbane, Australia.
Chlamydia pneumoniae J138	cpj	1069	200	55	34	Bacteria; Chlamydiae; Chlamydiales; Chlamydiaceae; Chlamydia/Chlamydophila group; Chlamydia	Human pathogen	Isolated from pharyngeal mucosa of a 5-year-old boy with acute bronchitis in Japan in 1994.
Chlamydia pecorum E58	cpm	988	209	55	34	Bacteria; Chlamydiae; Chlamydiales; Chlamydiaceae; Chlamydia/Chlamydophila group; Chlamydia	Animal pathogen	Originally isolated from the brain of a calf with sporadic bovine encephalomyelitis.
Chlamydia pneumoniae CWL029	cpn	1029	191	55	34	Bacteria; Chlamydiae; Chlamydiales; Chlamydiaceae; Chlamydia/Chlamydophila group; Chlamydia	Human pathogen	Isolated from the throat swab of a pneumonia patient.
Coprothermobacter proteolyticus	cpo	1405	391	63	43	Bacteria; Firmicutes; Clostridia; Thermoanaerobacterales; Thermodesulfobiaceae; Coprothermobacter		Isolated from a thermophilic digester fermenting tannery wastes and cattle manure.
Clostridium perfringens SM101	cpr	2566	644	77	50	Bacteria; Firmicutes; Clostridia; Clostridiales; Clostridiaceae; Clostridium	Human pathogen	Transformable derivative of food poisoning isolate Clostridium perfringens NCTC 8798.
Colwellia psychrerythraea	cps	4910	1274	102	66	Bacteria; Proteobacteria; Gammaproteobacteria; Alteromonadales; Colwelliaceae; Colwellia	Denitrification	Marine psychrophilic bacterium. Isolated from Arctic marine sediments.
Chlamydia pneumoniae TW183	cpt	1113	201	55	34	Bacteria; Chlamydiae; Chlamydiales; Chlamydiaceae; Chlamydia/Chlamydophila group; Chlamydia	Human pathogen	Isolated from a child with conjunctiva, Taiwan, 1965.
Corynebacterium pseudotuberculosis FRC41	cpu	2110	726	84	54	Bacteria; Actinobacteria; Corynebacteriales; Corynebacteriaceae; Corynebacterium	Human pathogen, Animal pathogen	Important animal pathogen that rarely infects humans.
Cryptosporidium parvum	cpv	3805	148	33	30	Eukaryota; Alveolata; Apicomplexa; Conoidasida; Coccidia; Eucoccidiorida; Eimeriorina; Cryptosporidiidae; Cryptosporidium	Human pathogen, Animal pathogen	Intestinal parasite that affects healthy humans and animals.
Coccidioides posadasii	cpw	7229	1598	96	68	Eukaryota; Fungi; Dikarya; Ascomycota; Pezizomycotina; Eurotiomycetes; Eurotiomycetidae; Onygenales; Onygenales incertae sedis; Coccidioides	Human pathogen	Human pathogenic fungi.
Lachnoclostridium phytofermentans	cpy	3902	709	78	51	Bacteria; Firmicutes; Clostridia; Clostridiales; Lachnospiraceae		
Culex quinquefasciatus (southern house mosquito)	cqu	18896	1296	100	66	Eukaryota; Metazoa; Ecdysozoa; Arthropoda; Hexapoda; Insecta; Pterygota; Neoptera; Holometabola; Diptera; Nematocera; Culicoidea; Culicidae; Culicinae; Culicini; Culex; Culex		
Chlamydomonas reinhardtii	cre	14415	1489	112	68	Eukaryota; Viridiplantae; Chlorophyta; Chlorophyceae; Chlamydomonadales; Chlamydomonadaceae; Chlamydomonas	Photosynthesis	
Carnobacterium sp. 17-4	crn	2474	875	79	52	Bacteria; Firmicutes; Bacilli; Lactobacillales; Carnobacteriaceae; Carnobacterium		Isolated from a seawater sample taken at the Isfjord, Spitsbergen, in autumn 1999.
Citrobacter rodentium	cro	4913	1752	110	64	Bacteria; Proteobacteria; Gammaproteobacteria; Enterobacterales; Enterobacteriaceae; Citrobacter	Animal pathogen	Causes colitis and transmissible colonic hyperplasia in mice.
Candidatus Carsonella ruddii PV (Pachypsylla venusta)	crp	182	39	25	15	Bacteria; Proteobacteria; Gammaproteobacteria; Oceanospirillales; Halomonadaceae; Zymobacter group; Candidatus Carsonella	Endosymbiont	
Chromohalobacter salexigens	csa	3298	1313	97	65	Bacteria; Proteobacteria; Gammaproteobacteria; Oceanospirillales; Halomonadaceae; Chromohalobacter		Originally isolated in 1974 in Bonair, Netherlands Antilles, from salterns containing 18.6% salt.
Caldicellulosiruptor saccharolyticus	csc	2682	591	69	50	Bacteria; Firmicutes; Clostridia; Thermoanaerobacterales; Thermoanaerobacterales Family III. Incertae Sedis; Caldicellulosiruptor		Isolated from wood in the flow of a thermal spring in New Zealand.
Caulobacter segnis	cse	4139	1110	101	63	Bacteria; Proteobacteria; Alphaproteobacteria; Caulobacterales; Caulobacteraceae; Caulobacter		
Clostridium saccharolyticum WM1	csh	4154	820	77	51	Bacteria; Firmicutes; Clostridia; Clostridiales; Lachnospiraceae		
Acetoanaerobium sticklandii	cst	2573	619	77	53	Bacteria; Firmicutes; Clostridia; Clostridiales; Peptostreptococcaceae; Acetoanaerobium		
Cenarchaeum symbiosum	csy	2017	386	67	43	Archaea; Thaumarchaeota; Cenarchaeales; Cenarchaeaceae; Cenarchaeum	Ammonia oxidation	Sponge symbiont nonthermophilic crenarchaeota.
Chlamydia trachomatis A/HAR-13	cta	919	195	53	34	Bacteria; Chlamydiae; Chlamydiales; Chlamydiaceae; Chlamydia/Chlamydophila group; Chlamydia	Human pathogen	Oculotropic trachoma isolate.
Chlamydia trachomatis L2/434/Bu	ctb	880	186	52	34	Bacteria; Chlamydiae; Chlamydiales; Chlamydiaceae; Chlamydia/Chlamydophila group; Chlamydia	Human pathogen	Lymphogranuloma venereum strain. Originally isolated from an inguinal bubo of a Lymphogranuloma venereum case in California.
Clostridium tetani E88	ctc	2432	661	73	53	Bacteria; Firmicutes; Clostridia; Clostridiales; Clostridiaceae; Clostridium	Vaccine strain	A virulent nonsporulating variant of strain Massachusetts used in vaccine production.
Chlorobium tepidum	cte	2245	643	88	55	Bacteria; Chlorobi; Chlorobia; Chlorobiales; Chlorobiaceae; Chlorobaculum	Anoxygenic photosynthesis, Carbon fixation, Dissimilatory sulfate reduction	Anoxygenic, photosynthetic and thermophilic green-sulfur eubacterium.
Ruminiclostridium thermocellum ATCC 27405	cth	3173	609	68	52	Bacteria; Firmicutes; Clostridia; Clostridiales; Ruminococcaceae; Ruminiclostridium		
Cupriavidus taiwanensis	cti	5897	1504	112	75	Bacteria; Proteobacteria; Betaproteobacteria; Burkholderiales; Burkholderiaceae; Cupriavidus	Plant endosymbiont	Nitrogen-fixing symbiont of legumes.
Chlamydia trachomatis B/Jali20/OT	ctj	875	196	52	34	Bacteria; Chlamydiae; Chlamydiales; Chlamydiaceae; Chlamydia/Chlamydophila group; Chlamydia	Human pathogen	Ocular isolate of serotype B isolated in the Gambia.
Chlamydia trachomatis L2b/UCH-1/proctitis	ctl	874	182	52	34	Bacteria; Chlamydiae; Chlamydiales; Chlamydiaceae; Chlamydia/Chlamydophila group; Chlamydia	Human pathogen	Lymphogranuloma venereum strain. Isolated from a rectal swab of a 49-year-old men with proctitis who have sex with men, and was HIV positive and Hepatitis C negative in London in 2006.
Candida tropicalis	ctp	6254	1349	86	64	Eukaryota; Fungi; Dikarya; Ascomycota; Saccharomycotina; Saccharomycetes; Saccharomycetales; Debaryomycetaceae; Candida/Lodderomyces clade; Candida	Human pathogen	Commonly associated with neutropenia and malignancy. 
Chlamydia trachomatis D/UW-3/CX	ctr	887	194	52	34	Bacteria; Chlamydiae; Chlamydiales; Chlamydiaceae; Chlamydia/Chlamydophila group; Chlamydia	Human pathogen	Isolated from the cervix of an asymptomatic female.
Chloroherpeton thalassium	cts	2710	717	93	56	Bacteria; Chlorobi; Chlorobia; Chlorobiales; Chlorobiaceae; Chloroherpeton	Anoxygenic photosynthesis, Carbon fixation	
Comamonas testosteroni CNB-2	ctt	4802	1352	108	70	Bacteria; Proteobacteria; Betaproteobacteria; Burkholderiales; Comamonadaceae; Comamonas		Capable of mineralizing complex and xenobiotic compounds, such as testosterone and 4-chloronitrobenzene (CNB).
Cronobacter turicensis	ctu	4455	1757	111	68	Bacteria; Proteobacteria; Gammaproteobacteria; Enterobacterales; Enterobacteriaceae; Cronobacter	Human pathogen	Opportunistic food-borne pathogen.
Chlamydia trachomatis B/TZ1A828/OT	ctz	880	183	52	34	Bacteria; Chlamydiae; Chlamydiales; Chlamydiaceae; Chlamydia/Chlamydophila group; Chlamydia	Human pathogen	Ocular isolate of serotype B isolated in Tanzania.
Corynebacterium urealyticum DSM 7109	cur	2024	670	86	62	Bacteria; Actinobacteria; Corynebacteriales; Corynebacteriaceae; Corynebacterium	Human pathogen	Originally isolated from a patient with alkaline-encrusted cystitis.
Chromobacterium violaceum	cvi	4407	1475	100	67	Bacteria; Proteobacteria; Betaproteobacteria; Neisseriales; Chromobacteriaceae; Chromobacterium	Human pathogen	Free-living bacteria which has important enzymes for the detoxification of xenobiotics and secondary metabolites
Conexibacter woesei	cwo	5914	966	97	68	Bacteria; Actinobacteria; Thermoleophilia; Solirubrobacterales; Conexibacteraceae; Conexibacter		Originally isolated from temperate forest soil in Gerenzano, Italy.
Synechococcus sp. JA-3-3Ab	cya	2760	661	92	56	Bacteria; Cyanobacteria; Synechococcales; Synechococcaceae; Synechococcus	Photosynthesis	
Synechococcus sp. JA-2-3B'a(2-13)	cyb	2862	686	91	58	Bacteria; Cyanobacteria; Synechococcales; Synechococcaceae; Synechococcus	Photosynthesis	
Cyanothece sp. PCC 7424	cyc	5710	874	104	63	Bacteria; Cyanobacteria; Oscillatoriophycideae; Oscillatoriales; Cyanothecaceae; Cyanothece	Photosynthesis	
Cyanothece sp. PCC 8802	cyh	4444	829	105	65	Bacteria; Cyanobacteria; Oscillatoriophycideae; Oscillatoriales; Cyanothecaceae; Cyanothece	Photosynthesis	
Cyanothece sp. PCC 7822	cyj	6642	913	107	62	Bacteria; Cyanobacteria; Oscillatoriophycideae; Oscillatoriales; Cyanothecaceae; Cyanothece	Photosynthesis	
Cyanothece sp. PCC 7425	cyn	5327	851	103	64	Bacteria; Cyanobacteria; Oscillatoriophycideae; Oscillatoriales; Cyanothecaceae; Cyanothece	Photosynthesis	
Cyanothece sp. PCC 8801	cyp	4367	825	105	65	Bacteria; Cyanobacteria; Oscillatoriophycideae; Oscillatoriales; Cyanothecaceae; Cyanothece	Photosynthesis	
Cyanothece sp. ATCC 51142	cyt	5304	820	104	63	Bacteria; Cyanobacteria; Oscillatoriophycideae; Oscillatoriales; Cyanothecaceae; Cyanothece	Photosynthesis	
Candidatus Atelocyanobacterium thalassa	cyu	1200	325	78	49	Bacteria; Cyanobacteria; Oscillatoriophycideae; Chroococcales; Aphanothecaceae; Candidatus Atelocyanobacterium		
Delftia acidovorans	dac	6040	1457	107	70	Bacteria; Proteobacteria; Betaproteobacteria; Burkholderiales; Comamonadaceae; Delftia		
Desulfotomaculum acetoxidans	dae	4068	547	75	54	Bacteria; Firmicutes; Clostridia; Clostridiales; Peptococcaceae; Desulfotomaculum	Acetogen, Carbon fixation, Dissimilatory sulfate reduction	Sulfate-reducing bacteria.
Desulfurivibrio alkaliphilus	dak	2620	673	79	52	Bacteria; Proteobacteria; Deltaproteobacteria; Desulfobacterales; Desulfobulbaceae; Desulfurivibrio	Dissimilatory sulfate reduction	Isolated from a composite sediment sample of eight hypersaline alkaline lakes in the Wadi al Natrun valley in the Egyptian Libyan Desert.
Desulfatibacillum alkenivorans	dal	5255	740	93	61	Bacteria; Proteobacteria; Deltaproteobacteria; Desulfobacterales; Desulfobacteraceae; Desulfatibacillum	Dissimilatory sulfate reduction	Isolated from petroleum-contaminated sediment collected from the Arthur Kill, an intertidal waterway between Staten Island and New Jersey.
Drosophila ananassae	dan	14365	1195	99	64	Eukaryota; Metazoa; Ecdysozoa; Arthropoda; Hexapoda; Insecta; Pterygota; Neoptera; Holometabola; Diptera; Brachycera; Muscomorpha; Ephydroidea; Drosophilidae; Drosophila; Sophophora		
Desulfobacca acetoxidans	dao	2866	639	79	53	Bacteria; Proteobacteria; Deltaproteobacteria; Syntrophobacterales; Syntrophaceae; Desulfobacca	Dissimilatory sulfate reduction	Sulfate or other inorganic sulfur components serve as electron acceptors via reduction to H2S.
Denitrovibrio acetiphilus	dap	2964	645	80	54	Bacteria; Deferribacteres; Deferribacterales; Deferribacteraceae; Denitrovibrio		Isolated from a laboratory model column simulating marine anoxic mineral oil reservoir conditions in Bergen, Norway.
Dechloromonas aromatica	dar	4171	1108	101	70	Bacteria; Proteobacteria; Betaproteobacteria; Rhodocyclales; Azonexaceae; Dechloromonas	Denitrification	Capable of anaerobically degrading benzene, perchlorate reduction and oxidizing chlorobenzoate, toluene, xylene, Fe(II) and H2S.
Pseudodesulfovibrio aespoeensis	das	3304	690	84	59	Bacteria; Proteobacteria; Deltaproteobacteria; Desulfovibrionales; Desulfovibrionaceae	Dissimilatory sulfate reduction	Sampled from a 600-m-deep subsurface aquifer in hard rock under the island of Aspo in southeastern Sweden.
Desulfobacterium autotrophicum	dat	4947	983	93	61	Bacteria; Proteobacteria; Deltaproteobacteria; Desulfobacterales; Desulfobacteraceae; Desulfobacterium	Dissimilatory sulfate reduction, Hydrogen oxidation	Marine sulfate-reducing bacterium.
Candidatus Desulforudis audaxviator	dau	2157	611	78	52	Bacteria; Firmicutes; Clostridia; Clostridiales; Peptococcaceae; Candidatus Desulforudis	Acetogen, Carbon fixation, Dissimilatory sulfate reduction	Its genome indicates a motile, sporulating, sulfate-reducing, chemoautotrophic thermophile that can fix its own nitrogen and carbon by using machinery shared with archaea.
Desulfomicrobium baculatum	dba	3436	940	89	56	Bacteria; Proteobacteria; Deltaproteobacteria; Desulfovibrionales; Desulfomicrobiaceae; Desulfomicrobium	Dissimilatory sulfate reduction	Sulfate-reducing bacterium. Isolated from water-saturated manganese carbonate ore.
Desulfarculus baarsii	dbr	3277	643	90	62	Bacteria; Proteobacteria; Deltaproteobacteria; Desulfarculales; Desulfarculaceae; Desulfarculus	Dissimilatory sulfate reduction	Strictly anaerobic, non-fermentative, chemoorganotrophic sulfate-reducer that oxidizes organic substrates completely to CO2. 
Desulfotomaculum nigrificans	dca	2657	652	83	59	Bacteria; Firmicutes; Clostridia; Clostridiales; Peptococcaceae; Desulfotomaculum	Dissimilatory sulfate reduction	
Dickeya dadantii Ech703	dda	3970	1685	104	66	Bacteria; Proteobacteria; Gammaproteobacteria; Enterobacterales; Pectobacteriaceae; Dickeya	Plant pathogen	
Dickeya zeae Ech586	ddc	4144	1620	101	67	Bacteria; Proteobacteria; Gammaproteobacteria; Enterobacterales; Pectobacteriaceae; Dickeya	Plant pathogen	
Dickeya dadantii 3937	ddd	4549	1636	102	67	Bacteria; Proteobacteria; Gammaproteobacteria; Enterobacterales; Pectobacteriaceae; Dickeya	Plant pathogen	Causative agent of soft rot diseases.
Desulfovibrio alaskensis	dde	3258	845	91	60	Bacteria; Proteobacteria; Deltaproteobacteria; Desulfovibrionales; Desulfovibrionaceae; Desulfovibrio	Dissimilatory sulfate reduction	Mesophilic sulfate-reducing bacterium. 
Deferribacter desulfuricans	ddf	2374	597	84	56	Bacteria; Deferribacteres; Deferribacterales; Deferribacteraceae; Deferribacter		Thermophilic sulphur-reducing bacterium.
Dictyostelium discoideum (cellular slime mold)	ddi	13289	1183	94	59	Eukaryota; Amoebozoa; Mycetozoa; Dictyostelids; Dictyosteliales; Dictyosteliaceae; Dictyostelium		Inhabits forest soil and consumes bacteria and yeast.
Deinococcus deserti	ddr	3466	1077	98	64	Bacteria; Deinococcus-Thermus; Deinococci; Deinococcales; Deinococcaceae; Deinococcus		Isolated from Sahara surface sand.
Desulfovibrio desulfuricans ATCC 27774	dds	2356	657	85	57	Bacteria; Proteobacteria; Deltaproteobacteria; Desulfovibrionales; Desulfovibrionaceae; Desulfovibrio	Dissimilatory sulfate reduction	
Dehalococcoides mccartyi BAV1	deb	1371	344	58	44	Bacteria; Chloroflexi; Dehalococcoidia; Dehalococcoidales; Dehalococcoidaceae; Dehalococcoides		Capable of respiring vinyl chloride.
Dehalococcoides mccartyi GT	deg	1417	334	56	42	Bacteria; Chloroflexi; Dehalococcoidia; Dehalococcoidales; Dehalococcoidaceae; Dehalococcoides		
Dehalococcoides mccartyi CBDB1	deh	1458	345	57	43	Bacteria; Chloroflexi; Dehalococcoidia; Dehalococcoidales; Dehalococcoidaceae; Dehalococcoides		Capable of dechlorination.
Delftia sp. Cs1-4	del	5861	1520	110	70	Bacteria; Proteobacteria; Betaproteobacteria; Burkholderiales; Comamonadaceae; Delftia		Isolated from soil contaminated by coal tar at the former site of a manufactured gas plant in Chippewa Falls, Wisconsin.
Dehalococcoides mccartyi 195	det	1580	346	57	44	Bacteria; Chloroflexi; Dehalococcoidia; Dehalococcoidales; Dehalococcoidaceae; Dehalococcoides		Only bacterium known to reductively dechlorinates the groundwater pollutants, tetrachloroethene and trichloroethene, to ethene
Dehalococcoides mccartyi VS	dev	1438	345	58	43	Bacteria; Chloroflexi; Dehalococcoidia; Dehalococcoidales; Dehalococcoidaceae; Dehalococcoides		Capable of respiring vinyl chloride.
Dyadobacter fermentans	dfe	5719	1042	102	66	Bacteria; Bacteroidetes; Cytophagia; Cytophagales; Cytophagaceae; Dyadobacter		Isolated in a study on the endophytic community of maize plants, where bacteria were isolated from plants which had been grown using surface sterilized seeds in autoclaved synthetic soil in greenhouses.
Deinococcus geothermalis	dge	3054	1069	95	59	Bacteria; Deinococcus-Thermus; Deinococci; Deinococcales; Deinococcaceae; Deinococcus		Moderate thermophile. 
Drosophila grimshawi	dgr	14982	1199	98	65	Eukaryota; Metazoa; Ecdysozoa; Arthropoda; Hexapoda; Insecta; Pterygota; Neoptera; Holometabola; Diptera; Brachycera; Muscomorpha; Ephydroidea; Drosophilidae; Drosophila; Hawaiian Drosophila		
Debaryomyces hansenii	dha	6286	1486	91	65	Eukaryota; Fungi; Dikarya; Ascomycota; Saccharomycotina; Saccharomycetes; Saccharomycetales; Debaryomycetaceae; Debaryomyces	Methylotroph	
Desulfitobacterium hafniense DCB-2	dhd	4883	853	87	59	Bacteria; Firmicutes; Clostridia; Clostridiales; Peptococcaceae; Desulfitobacterium	Acetogen, Carbon fixation	Contains genes consistent with its abilities for dehalogenation, metal reduction, N2 and CO2 fixation, anaerobic respiration, oxygen tolerance, spore formation, and biofilm formation.
Acidovorax ebreus	dia	3479	1194	105	68	Bacteria; Proteobacteria; Betaproteobacteria; Burkholderiales; Comamonadaceae; Acidovorax	Denitrification	Anaerobic nitrate-dependent Fe(II) oxidizer.
Desulfurispirillum indicum	din	2571	676	84	55	Bacteria; Chrysiogenetes; Chrysiogenales; Chrysiogenaceae; Desulfurispirillum		Isolated from river sediment in Chennai, India.
Desulfurococcus amylolyticus 1221n	dka	1471	290	54	38	Archaea; Crenarchaeota; Thermoprotei; Desulfurococcales; Desulfurococcaceae; Desulfurococcus		Anaerobic organotrophic hyperthermophilic crenarchaeon.
Desulfotomaculum kuznetsovii	dku	3398	659	85	59	Bacteria; Firmicutes; Clostridia; Clostridiales; Peptococcaceae; Desulfotomaculum	Dissimilatory sulfate reduction	
Dehalogenimonas lykanthroporepellens	dly	1659	398	64	43	Bacteria; Chloroflexi; Dehalococcoidia; Dehalogenimonas		Isolated from chlorinated solvent contaminated groundwater at a Superfund site located near Baton Rouge, Louisiana, USA.
Desulfovibrio magneticus	dma	4704	786	87	56	Bacteria; Proteobacteria; Deltaproteobacteria; Desulfovibrionales; Desulfovibrionaceae; Desulfovibrio	Dissimilatory sulfate reduction	Sulfate-reducing magnetic bacterium. Isolated from freshwater sulfide-rich mud of a waterway near Kameno river, Wakayama, in Japan.
Drosophila melanogaster (fruit fly)	dme	13929	1226	100	65	Eukaryota; Metazoa; Ecdysozoa; Arthropoda; Hexapoda; Insecta; Pterygota; Neoptera; Holometabola; Diptera; Brachycera; Muscomorpha; Ephydroidea; Drosophilidae; Drosophila; Sophophora		
Drosophila mojavensis	dmo	13425	1203	99	64	Eukaryota; Metazoa; Ecdysozoa; Arthropoda; Hexapoda; Insecta; Pterygota; Neoptera; Holometabola; Diptera; Brachycera; Muscomorpha; Ephydroidea; Drosophilidae; Drosophila		
Deinococcus maricopensis	dmr	3264	1060	94	60	Bacteria; Deinococcus-Thermus; Deinococci; Deinococcales; Deinococcaceae; Deinococcus		Isolated from a soil sample from the Sonoran Desert in Arizona.
Desulfurococcus mucosus	dmu	1345	259	51	37	Archaea; Crenarchaeota; Thermoprotei; Desulfurococcales; Desulfurococcaceae; Desulfurococcus		Isolated from an acidic hot spring in Askja, Iceland.
Dichelobacter nodosus	dno	1280	430	66	40	Bacteria; Proteobacteria; Gammaproteobacteria; Cardiobacteriales; Cardiobacteriaceae; Dichelobacter	Animal pathogen	Causative agent of footrot in ruminants.
Desulfococcus oleovorans	dol	3265	567	76	56	Bacteria; Proteobacteria; Deltaproteobacteria; Desulfobacterales; Desulfobacteraceae; Desulfococcus	Dissimilatory sulfate reduction	
Drosophila persimilis	dpe	16874	1212	99	64	Eukaryota; Metazoa; Ecdysozoa; Arthropoda; Hexapoda; Insecta; Pterygota; Neoptera; Holometabola; Diptera; Brachycera; Muscomorpha; Ephydroidea; Drosophilidae; Drosophila; Sophophora		
Drosophila pseudoobscura pseudoobscura	dpo	14574	1166	98	64	Eukaryota; Metazoa; Ecdysozoa; Arthropoda; Hexapoda; Insecta; Pterygota; Neoptera; Holometabola; Diptera; Brachycera; Muscomorpha; Ephydroidea; Drosophilidae; Drosophila; Sophophora		
Desulfobulbus propionicus	dpr	3283	698	87	57	Bacteria; Proteobacteria; Deltaproteobacteria; Desulfobacterales; Desulfobulbaceae; Desulfobulbus	Dissimilatory sulfate reduction	Grows in the presence of oxygen while oxidizing sulfide, elemental sulfur, sulfite and polysulfide to sulfate, where mainly thiosulfate was formed from elemental sulfur.
Desulfotalea psychrophila	dps	3236	668	89	59	Bacteria; Proteobacteria; Deltaproteobacteria; Desulfobacterales; Desulfobulbaceae; Desulfotalea	Dissimilatory sulfate reduction	Marine sulfate-reducing delta-proteobacterium. Isolated from permanently cold Arctic sediments off the coast of Svalbard.
Deinococcus proteolyticus	dpt	2656	801	90	55	Bacteria; Deinococcus-Thermus; Deinococci; Deinococcales; Deinococcaceae; Deinococcus		
Deinococcus radiodurans	dra	3167	854	94	58	Bacteria; Deinococcus-Thermus; Deinococci; Deinococcales; Deinococcaceae; Deinococcus		Extremely resistant to a number of agents and conditions that damage DNA, including ionizing and ultraviolet (UV) radiation and hydrogen peroxide.
Danio rerio (zebrafish)	dre	26630	2095	116	72	Eukaryota; Metazoa; Chordata; Craniata; Vertebrata; Euteleostomi; Actinopterygii; Neopterygii; Teleostei; Ostariophysi; Cypriniformes; Cyprinidae; Danio		
Desulfotomaculum reducens	drm	3276	699	82	56	Bacteria; Firmicutes; Clostridia; Clostridiales; Peptococcaceae; Desulfotomaculum	Dissimilatory sulfate reduction	Sulfate-reducing bacteria.
Desulfohalobium retbaense	drt	2526	662	84	55	Bacteria; Proteobacteria; Deltaproteobacteria; Desulfovibrionales; Desulfohalobiaceae; Desulfohalobium	Dissimilatory sulfate reduction	Sulfate-reducing bacterium. Isolated from sediments of the hypersaline Retba Lake in Senegal.
Desulfovibrio salexigens	dsa	3807	804	89	57	Bacteria; Proteobacteria; Deltaproteobacteria; Desulfovibrionales; Desulfovibrionaceae; Desulfovibrio	Dissimilatory sulfate reduction	
Drosophila sechellia	dse	16480	1196	98	64	Eukaryota; Metazoa; Ecdysozoa; Arthropoda; Hexapoda; Insecta; Pterygota; Neoptera; Holometabola; Diptera; Brachycera; Muscomorpha; Ephydroidea; Drosophilidae; Drosophila; Sophophora		
Dinoroseobacter shibae	dsh	4194	1490	108	66	Bacteria; Proteobacteria; Alphaproteobacteria; Rhodobacterales; Rhodobacteraceae; Dinoroseobacter	Denitrification	Symbiosis with dinoflagellates.
Drosophila simulans	dsi	14192	1191	100	64	Eukaryota; Metazoa; Ecdysozoa; Arthropoda; Hexapoda; Insecta; Pterygota; Neoptera; Holometabola; Diptera; Brachycera; Muscomorpha; Ephydroidea; Drosophilidae; Drosophila; Sophophora		
Desulfitobacterium hafniense Y51	dsy	5060	833	90	58	Bacteria; Firmicutes; Clostridia; Clostridiales; Peptococcaceae; Desulfitobacterium	Acetogen, Carbon fixation	Isolated from a contaminated site in Japan based on its ability to efficiently dechlorinate PCE even at its highest water solubility.
Desulfurobacterium thermolithotrophum	dte	1509	495	72	52	Bacteria; Aquificae; Desulfurobacteriales; Desulfurobacteriaceae; Desulfurobacterium	Carbon fixation	Strictly anaerobic, chemolitoautotrophic, sulfur reducer.
Dictyoglomus thermophilum	dth	1912	634	69	49	Bacteria; Dictyoglomi; Dictyoglomales; Dictyoglomaceae; Dictyoglomus		
Dictyoglomus turgidum	dtu	1742	614	71	47	Bacteria; Dictyoglomi; Dictyoglomales; Dictyoglomaceae; Dictyoglomus		
Drosophila virilis	dvi	13620	1201	99	64	Eukaryota; Metazoa; Ecdysozoa; Arthropoda; Hexapoda; Insecta; Pterygota; Neoptera; Holometabola; Diptera; Brachycera; Muscomorpha; Ephydroidea; Drosophilidae; Drosophila		
Desulfovibrio vulgaris DP4	dvl	3091	758	91	55	Bacteria; Proteobacteria; Deltaproteobacteria; Desulfovibrionales; Desulfovibrionaceae; Desulfovibrio	Dissimilatory sulfate reduction	Sulfate-reducing deltaproteobacterium. Isolated from a heavy metal-impacted lake sediment.
Desulfovibrio vulgaris Miyazaki F	dvm	3180	769	91	59	Bacteria; Proteobacteria; Deltaproteobacteria; Desulfovibrionales; Desulfovibrionaceae; Desulfovibrio	Dissimilatory sulfate reduction	
Desulfovibrio vulgaris Hildenborough	dvu	3535	759	91	55	Bacteria; Proteobacteria; Deltaproteobacteria; Desulfovibrionales; Desulfovibrionaceae; Desulfovibrio	Dissimilatory sulfate reduction	Sulfate-reducing bacterium. Originally isolated from clay soil near Hildenborough, Kent (UK) in 1946.
Drosophila willistoni	dwi	13783	1190	98	64	Eukaryota; Metazoa; Ecdysozoa; Arthropoda; Hexapoda; Insecta; Pterygota; Neoptera; Holometabola; Diptera; Brachycera; Muscomorpha; Ephydroidea; Drosophilidae; Drosophila; Sophophora		
Drosophila yakuba	dya	14837	1188	100	64	Eukaryota; Metazoa; Ecdysozoa; Arthropoda; Hexapoda; Insecta; Pterygota; Neoptera; Holometabola; Diptera; Brachycera; Muscomorpha; Ephydroidea; Drosophilidae; Drosophila; Sophophora		
Dickeya zeae Ech1591	dze	4163	1559	103	67	Bacteria; Proteobacteria; Gammaproteobacteria; Enterobacterales; Pectobacteriaceae; Dickeya	Plant pathogen	
Erwinia amylovora CFBP1430	eam	3735	1484	99	64	Bacteria; Proteobacteria; Gammaproteobacteria; Enterobacterales; Erwiniaceae; Erwinia	Plant pathogen	Causative agent of fire blight that affects rosaceous plants, especially pear and apple.
Exiguobacterium sp. AT1b	eat	3020	936	90	57	Bacteria; Firmicutes; Bacilli; Bacillales; Bacillales Family XII. Incertae Sedis; Exiguobacterium		Isolated from a slightly alkaline, highly carbonate hot spring water sample from Angel Terrace, which is part of Mammoth Terrace, Yellowstone National Park.
Erwinia amylovora ATCC 49946	eay	3553	1444	99	64	Bacteria; Proteobacteria; Gammaproteobacteria; Enterobacterales; Erwiniaceae; Erwinia	Plant pathogen	Causative agent of fire blight that affects rosaceous plants, especially pear and apple.
Aromatoleum aromaticum	eba	4598	1048	103	69	Bacteria; Proteobacteria; Betaproteobacteria; Rhodocyclales; Rhodocyclaceae; Aromatoleum	Denitrification	Aerobic degrader of aromatic and other refractory compounds in anoxic waters
Escherichia coli BL21-Gold(DE3)pLysS AG	ebd	4228	1906	111	66	Bacteria; Proteobacteria; Gammaproteobacteria; Enterobacterales; Enterobacteriaceae; Escherichia		
Erwinia billingiae	ebi	4917	1729	108	68	Bacteria; Proteobacteria; Gammaproteobacteria; Enterobacterales; Erwiniaceae; Erwinia		A epiphytic bacteria and may represent antagonists for biocontrol of fire blight.
Escherichia coli B REL606	ebr	4209	1913	111	66	Bacteria; Proteobacteria; Gammaproteobacteria; Enterobacterales; Enterobacteriaceae; Escherichia		
Escherichia coli BW2952	ebw	4084	1886	109	66	Bacteria; Proteobacteria; Gammaproteobacteria; Enterobacterales; Enterobacteriaceae; Escherichia		Obtained in a series of strain constructions from an HfrC-derived MO strain of S. Brenner.
Pectobacterium atrosepticum SCRI1043	eca	4472	1754	107	71	Bacteria; Proteobacteria; Gammaproteobacteria; Enterobacterales; Pectobacteriaceae; Pectobacterium	Plant pathogen	Causative agent of soft rot and blackleg potato diseases
Equus caballus (horse)	ecb	20311	2357	122	74	Eukaryota; Metazoa; Chordata; Craniata; Vertebrata; Euteleostomi; Mammalia; Eutheria; Laurasiatheria; Perissodactyla; Equidae; Equus		
Escherichia coli O6:K2:H1 CFT073 (UPEC)	ecc	5379	1910	110	66	Bacteria; Proteobacteria; Gammaproteobacteria; Enterobacterales; Enterobacteriaceae; Escherichia	Human pathogen	Isolated from the blood of a woman with acute pyelonephritis at the University of Maryland Hospital.
Escherichia coli K-12 DH10B	ecd	4126	1760	111	64	Bacteria; Proteobacteria; Gammaproteobacteria; Enterobacterales; Enterobacteriaceae; Escherichia		
Escherichia coli O157:H7 EDL933 (EHEC)	ece	5449	1923	111	67	Bacteria; Proteobacteria; Gammaproteobacteria; Enterobacterales; Enterobacteriaceae; Escherichia	Human pathogen	Isolated from Michigan ground beef linked to the outbreak in 1982 involving contaminated hamburgers.
Escherichia coli O157:H7 EC4115 (EHEC)	ecf	5477	1877	111	67	Bacteria; Proteobacteria; Gammaproteobacteria; Enterobacterales; Enterobacteriaceae; Escherichia	Human pathogen	Collected at the time of the 2006 spinach outbreak.
Escherichia coli O127:H6 E2348/69 (EPEC)	ecg	4653	1920	108	67	Bacteria; Proteobacteria; Gammaproteobacteria; Enterobacterales; Enterobacteriaceae; Escherichia	Human pathogen	Isolated in Taunton, United Kingdom, in 1969 during an outbreak of infantile diarrhea.
Ehrlichia chaffeensis Arkansas	ech	1105	272	60	33	Bacteria; Proteobacteria; Alphaproteobacteria; Rickettsiales; Anaplasmataceae; Ehrlichia	Human pathogen	Intracellular vector-borne pathogens that cause human ehrlichiosis, an emerging infectious disease.
Escherichia coli O18:K1:H7 UTI89 (UPEC)	eci	5211	1944	107	64	Bacteria; Proteobacteria; Gammaproteobacteria; Enterobacterales; Enterobacteriaceae; Escherichia	Human pathogen	Isolated from a patient with an acute bladder infection.
Escherichia coli K-12 W3110	ecj	4226	1977	112	66	Bacteria; Proteobacteria; Gammaproteobacteria; Enterobacterales; Enterobacteriaceae; Escherichia		Cured of the lambda prophage.
Escherichia coli 55989 (EAEC)	eck	4763	1900	112	66	Bacteria; Proteobacteria; Gammaproteobacteria; Enterobacterales; Enterobacteriaceae; Escherichia	Human pathogen	Isolated from the diarrheagenic stools of an HIV-positive adult suffering from persistent watery diarrhea in Central African Republic.
Escherichia coli ATCC 8739	ecl	4200	1949	112	66	Bacteria; Proteobacteria; Gammaproteobacteria; Enterobacterales; Enterobacteriaceae; Escherichia		
Escherichia coli SMS-3-5 (environmental)	ecm	4913	1990	110	67	Bacteria; Proteobacteria; Gammaproteobacteria; Enterobacterales; Enterobacteriaceae; Escherichia		Multidrug-resistant.
Ehrlichia canis	ecn	925	277	60	33	Bacteria; Proteobacteria; Alphaproteobacteria; Rickettsiales; Anaplasmataceae; Ehrlichia	Animal pathogen	Etiologic agent of globally distributed canine monocytic ehrlichiosis.
Escherichia coli K-12 MG1655	eco	4140	1943	112	66	Bacteria; Proteobacteria; Gammaproteobacteria; Enterobacterales; Enterobacteriaceae; Escherichia		Colonizes the lower gut of animals, and, as a facultative anaerobe.
Escherichia coli O6:K15:H31 536 (UPEC)	ecp	4629	1949	107	64	Bacteria; Proteobacteria; Gammaproteobacteria; Enterobacterales; Enterobacteriaceae; Escherichia	Human pathogen	Isolated from a patient with acute pyelonephritis.
Escherichia coli O81 ED1a (commensal)	ecq	4915	1938	110	68	Bacteria; Proteobacteria; Gammaproteobacteria; Enterobacterales; Enterobacteriaceae; Escherichia		Isolated in the 2000s from the faeces of a healthy man in France.
Escherichia coli O8 IAI1 (commensal)	ecr	4354	1941	112	67	Bacteria; Proteobacteria; Gammaproteobacteria; Enterobacterales; Enterobacteriaceae; Escherichia		Isolated from the faeces of a young healthy military conscript in the 1980s in France.
Escherichia coli O157:H7 Sakai (EHEC)	ecs	5288	1895	111	67	Bacteria; Proteobacteria; Gammaproteobacteria; Enterobacterales; Enterobacteriaceae; Escherichia	Human pathogen	Isolated from the 1996 outbreak in primary schools of Sakai, Japan.
Escherichia coli O7:K1 IAI39 (ExPEC)	ect	4725	1972	110	67	Bacteria; Proteobacteria; Gammaproteobacteria; Enterobacterales; Enterobacteriaceae; Escherichia	Human pathogen	Isolated from the urine of a patient with pyelonephritis in the 1980s in France.
Encephalitozoon cuniculi	ecu	1996	133	37	26	Eukaryota; Fungi; Microsporidia; Unikaryonidae; Encephalitozoon	Human pathogen, Animal pathogen	Infects various mammals, including humans.
Escherichia coli APEC O1 (APEC)	ecv	4890	1892	107	64	Bacteria; Proteobacteria; Gammaproteobacteria; Enterobacterales; Enterobacteriaceae; Escherichia	Animal pathogen	Avian pathogenic Escherichia coli strain isolated from the lung of a chicken clinically diagnosed with colisepticemia.
Escherichia coli E24377A (ETEC)	ecw	4997	2005	113	67	Bacteria; Proteobacteria; Gammaproteobacteria; Enterobacterales; Enterobacteriaceae; Escherichia	Human pathogen	Verified human pathogen.
Escherichia coli O9 HS (commensal)	ecx	4384	1888	112	66	Bacteria; Proteobacteria; Gammaproteobacteria; Enterobacterales; Enterobacteriaceae; Escherichia		Isolated from a healthy human with no disease.
Escherichia coli O152:H28 SE11 (commensal)	ecy	5002	1935	113	66	Bacteria; Proteobacteria; Gammaproteobacteria; Enterobacterales; Enterobacteriaceae; Escherichia		Isolated from feces of a healthy adult.
Escherichia coli O45:K1:H7 S88 (ExPEC)	ecz	4832	1920	108	64	Bacteria; Proteobacteria; Gammaproteobacteria; Enterobacterales; Enterobacteriaceae; Escherichia	Human pathogen	Isolated in 1999 from the cerebro-spinal fluid of a new born with late-onset neonatal meningitis in France.
Entamoeba dispar	edi	8811	285	39	36	Eukaryota; Amoebozoa; Archamoebae; Entamoebidae; Entamoeba		
Eubacterium eligens	eel	2765	590	73	51	Bacteria; Firmicutes; Clostridia; Clostridiales; Eubacteriaceae; Eubacterium		
Enterococcus faecalis V583	efa	3264	756	81	50	Bacteria; Firmicutes; Bacilli; Lactobacillales; Enterococcaceae; Enterococcus	Human pathogen	Opportunistic pathogen.
Escherichia fergusonii	efe	4324	1706	108	69	Bacteria; Proteobacteria; Gammaproteobacteria; Enterobacterales; Enterobacteriaceae; Escherichia		
Ethanoligenens harbinense	eha	2701	701	67	51	Bacteria; Firmicutes; Clostridia; Clostridiales; Ruminococcaceae; Ethanoligenens		
Entamoeba histolytica	ehi	8162	286	40	36	Eukaryota; Amoebozoa; Archamoebae; Entamoebidae; Entamoeba	Human pathogen	Intestinal parasite that causes amoebiasis.
Edwardsiella ictaluri	eic	3735	1258	99	61	Bacteria; Proteobacteria; Gammaproteobacteria; Enterobacterales; Hafniaceae; Edwardsiella	Animal pathogen	Causative agent of enteric septicemia in catfish.
Eggerthella lenta	ele	3070	481	78	54	Bacteria; Actinobacteria; Coriobacteriia; Eggerthellales; Eggerthellaceae; Eggerthella	Human pathogen	Non-motile, non-sporulating, mesophilic, asaccharolytic, anaerobic and pathogenic bacterium that can cause severe bacteremia.
Erythrobacter litoralis HTCC2594	eli	3011	929	98	60	Bacteria; Proteobacteria; Alphaproteobacteria; Sphingomonadales; Erythrobacteraceae; Erythrobacter		Isolated from a depth of 10 m in the Sargasso Sea, Atlantic Ocean.
Eubacterium limosum	elm	4579	794	80	55	Bacteria; Firmicutes; Clostridia; Clostridiales; Eubacteriaceae; Eubacterium		Isolated from an anaerobic digester.
Elusimicrobium minutum	emi	1529	438	65	47	Bacteria; Elusimicrobia; Elusimicrobia; Elusimicrobiales; Elusimicrobiaceae; Elusimicrobium		Isolated from the gut of a humivorous scarab beetle larva, Pachnoda ephippiata.
Enterobacter cloacae subsp. cloacae ATCC 13047	enc	5518	1854	109	69	Bacteria; Proteobacteria; Gammaproteobacteria; Enterobacterales; Enterobacteriaceae; Enterobacter; Enterobacter cloacae complex	Human pathogen, Plant pathogen	Isolated from human cerebrospinal fluid by Edwin Oakes Jordan in 1890.
Enterobacter sp. 638	ent	4240	1758	104	65	Bacteria; Proteobacteria; Gammaproteobacteria; Enterobacterales; Enterobacteriaceae; Enterobacter		Isolated from the stem of a 10-year-old hybrid poplar (Populus trichocarpa x P. deltoids cv. H11-11).
Escherichia coli O103:H2 12009 (EHEC)	eoh	5121	1950	112	66	Bacteria; Proteobacteria; Gammaproteobacteria; Enterobacterales; Enterobacteriaceae; Escherichia	Human pathogen	Isolated in Japan in 2001 from a patient with a sporadic case of bloody stool.
Escherichia coli O111:H- 11128 (EHEC)	eoi	5407	1928	111	66	Bacteria; Proteobacteria; Gammaproteobacteria; Enterobacterales; Enterobacteriaceae; Escherichia	Human pathogen	Isolated in Japan in 2001 from a patient with a sporadic case of diarrhea.
Escherichia coli O26:H11 11368 (EHEC)	eoj	5519	1968	111	66	Bacteria; Proteobacteria; Gammaproteobacteria; Enterobacterales; Enterobacteriaceae; Escherichia	Human pathogen	Isolated in Japan in 2001 from a patient with diarrhea during a diffuse outbreak.
Escherichia coli O55:H7 CB9615 (EPEC)	eok	5121	1907	112	67	Bacteria; Proteobacteria; Gammaproteobacteria; Enterobacterales; Enterobacteriaceae; Escherichia	Human pathogen	Isolated from an infant with diarrhea in Germany in 2003.
Erwinia pyrifoliae Ep1/96	epy	3697	1431	98	65	Bacteria; Proteobacteria; Gammaproteobacteria; Enterobacterales; Erwiniaceae; Erwinia	Plant pathogen	Causative agent of Asian pear blight.
Eubacterium rectale ATCC 33656	ere	3626	692	72	52	Bacteria; Firmicutes; Clostridia; Clostridiales; Lachnospiraceae		
Ehrlichia ruminantium Gardel	erg	950	272	60	33	Bacteria; Proteobacteria; Alphaproteobacteria; Rickettsiales; Anaplasmataceae; Ehrlichia	Animal pathogen	Causative agent of heartwater, a major tick-borne disease of livestock in Africa.
Ehrlichia ruminantium Welgevonden (South Africa)	eru	888	270	60	33	Bacteria; Proteobacteria; Alphaproteobacteria; Rickettsiales; Anaplasmataceae; Ehrlichia	Animal pathogen	Transmitted by ticks of the genus Amblyomma.
Ehrlichia ruminantium Welgevonden (France)	erw	958	269	60	33	Bacteria; Proteobacteria; Alphaproteobacteria; Rickettsiales; Anaplasmataceae; Ehrlichia	Animal pathogen	Causative agent of heartwater, a major tick-borne disease of livestock in Africa.
Cronobacter sakazakii ATCC BAA-894	esa	4442	1704	107	65	Bacteria; Proteobacteria; Gammaproteobacteria; Enterobacterales; Enterobacteriaceae; Cronobacter	Human pathogen	Isolated from powdered formula associated with a NICU (neonatal intensive care units) outbreak.
Enterobacter lignolyticus SCF1	esc	4399	1993	108	68	Bacteria; Proteobacteria; Gammaproteobacteria; Enterobacterales; Enterobacteriaceae; Pluralibacter		Isolated anaerobically from tropical forest soils collected from the Short Cloud Forest site in the El Yunque National Forest in Puerto Rico, USA, part of the Luquillo Long-Term Ecological Research Station.
Exiguobacterium sibiricum	esi	3015	1002	93	59	Bacteria; Firmicutes; Bacilli; Bacillales; Bacillales Family XII. Incertae Sedis; Exiguobacterium	Methylotroph	Isolated from a depth of 43.6 m from a geological layer estimated to be 2-3 million years old in Kolyma Lowland permafrost in Russia.
Erwinia tasmaniensis	eta	3622	1553	98	65	Bacteria; Proteobacteria; Gammaproteobacteria; Enterobacterales; Erwiniaceae; Erwinia		Non-phytopathogenic strain. Isolated from apple flowers in Tasmania, Australia.
Edwardsiella tarda EIB202	etr	3589	1332	98	59	Bacteria; Proteobacteria; Gammaproteobacteria; Enterobacterales; Hafniaceae; Edwardsiella	Fish pathogen	Etiologic agent of edwardsiellosis, a fish disease.
Escherichia coli O157:H7 TW14359 (EHEC)	etw	5373	1902	111	67	Bacteria; Proteobacteria; Gammaproteobacteria; Enterobacterales; Enterobacteriaceae; Escherichia	Human pathogen	Clinical isolate obtained from a patient of 2006 spinach-associated outbreak in the USA.
Escherichia coli O17:K52:H18 UMN026 (ExPEC)	eum	5017	1926	111	67	Bacteria; Proteobacteria; Gammaproteobacteria; Enterobacterales; Enterobacteriaceae; Escherichia	Human pathogen, Methylotroph	Representative of a recently emerged E. coli clonal group ("clonal group A") that is now widely disseminated and a cause of drug-resistant urinary tract and other extraintestinal infections.
Frankia alni	fal	6678	913	110	65	Bacteria; Actinobacteria; Frankiales; Frankiaceae; Frankia		Isolated initially from Alnus viridis subsp. crispa plants in Tadoussac, Quebec.
Flavobacteriaceae bacterium 3519-10	fba	2534	664	86	61	Bacteria; Bacteroidetes; Flavobacteriia; Flavobacteriales; Flavobacteriaceae		
Maribacter sp. HTCC2170	fbc	3411	824	101	66	Bacteria; Bacteroidetes; Flavobacteriia; Flavobacteriales; Flavobacteriaceae; Maribacter	Denitrification	Isolated from surface seawaters collected off the Oregon coast.
Ferrimonas balearica	fbl	3782	1357	99	66	Bacteria; Proteobacteria; Gammaproteobacteria; Alteromonadales; Ferrimonadaceae; Ferrimonas		Isolated from the upper few centimeters of marine sediment of the Palma de Mallorca harbor, Spain.
Fusarium graminearum	fgr	13329	1763	103	67	Eukaryota; Fungi; Dikarya; Ascomycota; Pezizomycotina; Sordariomycetes; Hypocreomycetidae; Hypocreales; Nectriaceae; Fusarium	Plant pathogen, Methylotroph	Causes Fusarium head blight disease on wheat and barley.
Flavobacterium johnsoniae UW101	fjo	5017	1034	100	68	Bacteria; Bacteroidetes; Flavobacteriia; Flavobacteriales; Flavobacteriaceae; Flavobacterium		
Finegoldia magna	fma	1813	356	65	39	Bacteria; Firmicutes; Tissierellia; Tissierellales; Peptoniphilaceae; Finegoldia	Human pathogen	Human opportunistic pathogen. Isolated from an abdominal wound.
Fervidobacterium nodosum	fno	1750	536	67	48	Bacteria; Thermotogae; Thermotogales; Fervidobacteriaceae; Fervidobacterium		
Fusobacterium nucleatum subsp. nucleatum ATCC 25586	fnu	1983	458	73	50	Bacteria; Fusobacteria; Fusobacteriales; Fusobacteriaceae; Fusobacterium	Human pathogen	Microflora of the mouth in healthy or diseased humans.
Francisella philomiragia subsp. philomiragia ATCC 25017	fph	1915	806	77	60	Bacteria; Proteobacteria; Gammaproteobacteria; Thiotrichales; Francisellaceae; Francisella		
Ferroglobus placidus	fpl	2480	552	73	51	Archaea; Euryarchaeota; Archaeoglobi; Archaeoglobales; Archaeoglobaceae; Ferroglobus		isolated from a shallow marine hydrothermal system at Vulcano, Italy.
Flavobacterium psychrophilum JIP02/86	fps	2446	597	88	58	Bacteria; Bacteroidetes; Flavobacteriia; Flavobacteriales; Flavobacteriaceae; Flavobacterium	Fish pathogen	Pathogen of wild and cultured salmonid fish.
Frankia sp. CcI3	fra	4499	799	106	63	Bacteria; Actinobacteria; Frankiales; Frankiaceae; Frankia		Isolated from Casuarina cunninghamiana plants growing in a greenhouse at Harvard Forest in Petersham, Massachusetts.
Frankia sp. EAN1pec	fre	7191	1008	111	67	Bacteria; Actinobacteria; Frankiales; Frankiaceae; Frankia		Isolated from field nodules of Echinacea angustifolia growing in Ohio.
Frankia sp. EuI1c	fri	7083	1081	110	70	Bacteria; Actinobacteria; Frankiales; Frankiaceae; Frankia		
Fibrobacter succinogenes	fsu	3085	594	72	58	Bacteria; Fibrobacteres; Fibrobacterales; Fibrobacteraceae; Fibrobacter		
Francisella tularensis subsp. holarctica FTNF002-00	fta	1580	595	76	52	Bacteria; Proteobacteria; Gammaproteobacteria; Thiotrichales; Francisellaceae; Francisella	Human pathogen, Animal pathogen	Isolated from an immunocompetent 56-year old male with bacteremic pneumonia in France.
Fluviicola taffensis	fte	4033	604	90	62	Bacteria; Bacteroidetes; Flavobacteriia; Flavobacteriales; Crocinitomicaceae; Fluviicola		
Francisella tularensis subsp. tularensis FSC198	ftf	1605	600	79	53	Bacteria; Proteobacteria; Gammaproteobacteria; Thiotrichales; Francisellaceae; Francisella		Recovered from Slovakia.
Francisella tularensis subsp. holarctica OSU18	fth	1555	569	79	51	Bacteria; Proteobacteria; Gammaproteobacteria; Thiotrichales; Francisellaceae; Francisella	Human pathogen, Animal pathogen	Isolated from a beaver that died of tularemia in Oklahoma in 1978.
Francisella tularensis subsp. holarctica LVS	ftl	1754	642	78	55	Bacteria; Proteobacteria; Gammaproteobacteria; Thiotrichales; Francisellaceae; Francisella	Vaccine strain	
Francisella tularensis subsp. mediasiatica FSC147	ftm	1406	579	74	51	Bacteria; Proteobacteria; Gammaproteobacteria; Thiotrichales; Francisellaceae; Francisella		Isolated from the rodent species Meriones meridianus (Midday gerbil) in Kazakhstan in 1965.
Francisella tularensis subsp. novicida U112	ftn	1719	663	78	55	Bacteria; Proteobacteria; Gammaproteobacteria; Thiotrichales; Francisellaceae; Francisella		
Francisella tularensis subsp. tularensis SCHU S4	ftu	1556	598	79	53	Bacteria; Proteobacteria; Gammaproteobacteria; Thiotrichales; Francisellaceae; Francisella	Human pathogen	Derived from an isolate from a case of human tularemia in the US.
Francisella tularensis subsp. tularensis WY96-3418	ftw	1634	630	78	53	Bacteria; Proteobacteria; Gammaproteobacteria; Thiotrichales; Francisellaceae; Francisella	Human pathogen	Isolated from a human finger wound in 1996.
Glaciecola sp. 4H-3-7+YE-5	gag	4547	1375	101	66	Bacteria; Proteobacteria; Gammaproteobacteria; Alteromonadales; Alteromonadaceae; Glaciecola		Isolated from marine subseafloor sediments (31.4 m below the seafloor) collected at a water depth of 755 m at Suruga Bay, Japan.
Gallibacterium anatis	gan	2500	1154	88	61	Bacteria; Proteobacteria; Gammaproteobacteria; Pasteurellales; Pasteurellaceae; Gallibacterium	Animal pathogen	Isolated from a peritonitis lesion of a laying hen in Iowa.
Gemmatimonas aurantiaca	gau	3935	892	93	68	Bacteria; Gemmatimonadetes; Gemmatimonadales; Gemmatimonadaceae; Gemmatimonas		
Granulibacter bethesdensis CGDNIH1	gbe	2437	1009	99	57	Bacteria; Proteobacteria; Alphaproteobacteria; Rhodospirillales; Acetobacteraceae; Granulibacter	Human pathogen	Isolated from a patient with fever and lymphadenitis.
Geobacter bemidjiensis	gbm	4051	773	90	55	Bacteria; Proteobacteria; Deltaproteobacteria; Desulfuromonadales; Geobacteraceae; Geobacter		Isolated from hydrocarbon-contaminated subsurface sediments in Bemidji, Minnesota.
Gordonia bronchialis	gbr	4696	1162	106	67	Bacteria; Actinobacteria; Corynebacteriales; Gordoniaceae; Gordonia	Human pathogen	Isolated from the sputum of a patient with pulmonary disease.
Gallionella capsiferriformans	gca	2894	676	80	57	Bacteria; Proteobacteria; Betaproteobacteria; Nitrosomonadales; Gallionellaceae; Gallionella		Isolated from ferrugineous groundwater in Michigan.
Geobacillus sp. C56-T3	gct	3315	1275	96	61	Bacteria; Firmicutes; Bacilli; Bacillales; Bacillaceae; Geobacillus		
Gluconacetobacter diazotrophicus PAl 5 (Brazil)	gdi	3855	1054	97	59	Bacteria; Proteobacteria; Alphaproteobacteria; Rhodospirillales; Acetobacteraceae; Gluconacetobacter		Isolated from sugarcane roots collected in Alagoas Sate, Brazil.
Gluconacetobacter diazotrophicus PA1 5 (JGI)	gdj	3501	1027	96	58	Bacteria; Proteobacteria; Alphaproteobacteria; Rhodospirillales; Acetobacteraceae; Gluconacetobacter		
Geobacter sp. M18	geb	4434	790	90	55	Bacteria; Proteobacteria; Deltaproteobacteria; Desulfuromonadales; Geobacteraceae; Geobacter		
Geobacter sp. M21	gem	4080	825	92	55	Bacteria; Proteobacteria; Deltaproteobacteria; Desulfuromonadales; Geobacteraceae; Geobacter		
Geobacter daltonii FRC-32	geo	3799	772	91	58	Bacteria; Proteobacteria; Deltaproteobacteria; Desulfuromonadales; Geobacteraceae; Geobacter		
Gramella forsetii	gfo	3584	883	95	60	Bacteria; Bacteroidetes; Flavobacteriia; Flavobacteriales; Flavobacteriaceae; Gramella		Isolated from North Sea surface waters during a phytoplankton bloom.
Gallus gallus (chicken)	gga	19113	2157	121	73	Eukaryota; Metazoa; Chordata; Craniata; Vertebrata; Euteleostomi; Archelosauria; Archosauria; Dinosauria; Saurischia; Theropoda; Coelurosauria; Aves; Neognathae; Galloanserae; Galliformes; Phasianidae; Phasianinae; Gallus		
Geobacillus kaustophilus	gka	3540	1246	95	57	Bacteria; Firmicutes; Bacilli; Bacillales; Bacillaceae; Geobacillus; Geobacillus thermoleovorans group		Isolated from the deep-sea sediment of the Mariana Trench.
Giardia lamblia	gla	6502	99	32	29	Eukaryota; Diplomonadida; Hexamitidae; Giardiinae; Giardia	Human pathogen	Important human intestinal parasite.
Geobacter lovleyi	glo	3685	677	91	53	Bacteria; Proteobacteria; Deltaproteobacteria; Desulfuromonadales; Geobacteraceae; Geobacter		
Geobacillus sp. Y4.1MC1	gmc	3669	1408	99	63	Bacteria; Firmicutes; Bacilli; Bacillales; Bacillaceae; Geobacillus	Methylotroph	
Geobacter metallireducens	gme	3568	766	87	61	Bacteria; Proteobacteria; Deltaproteobacteria; Desulfuromonadales; Geobacteraceae; Geobacter		Dissimilatory Fe(III)- and Mn(IV)-reducing microorganism. 
Geodermatophilus obscurus	gob	4811	1201	110	69	Bacteria; Actinobacteria; Geodermatophilales; Geodermatophilaceae; Geodermatophilus		Isolated from soil in the Amargosa Desert of Nevada, USA.
Gluconobacter oxydans 621H	gox	2664	937	88	55	Bacteria; Proteobacteria; Alphaproteobacteria; Rhodospirillales; Acetobacteraceae; Gluconobacter		
Gamma proteobacterium HdN1	gpb	3763	778	99	67	Bacteria; Proteobacteria; Gammaproteobacteria	Denitrification	
Geobacter sulfurreducens PCA	gsu	3430	616	86	52	Bacteria; Proteobacteria; Deltaproteobacteria; Desulfuromonadales; Geobacteraceae; Geobacter		Dissimilatory metal- and sulfur-reducing microorganism. 
Geobacillus thermodenitrificans	gtn	3445	1283	95	60	Bacteria; Firmicutes; Bacilli; Bacillales; Bacillaceae; Geobacillus	Methylotroph	Isolated from a deep-subsurface oil reservoir in Dagang oilfield, Northern China.
Geobacter uraniireducens	gur	4357	815	88	56	Bacteria; Proteobacteria; Deltaproteobacteria; Desulfuromonadales; Geobacteraceae; Geobacter		
Gardnerella vaginalis 409-05	gva	1258	345	58	43	Bacteria; Actinobacteria; Bifidobacteriales; Bifidobacteriaceae; Gardnerella		Isolated from a healthy, asymptomatic individual with a Nugent score of 9.
Gardnerella vaginalis ATCC 14019	gvg	1365	397	63	46	Bacteria; Actinobacteria; Bifidobacteriales; Bifidobacteriaceae; Gardnerella	Human pathogen	Isolated from the vaginal tracts of women with symptomatic bacterial vaginosis.
Gloeobacter violaceus	gvi	4430	768	94	59	Bacteria; Cyanobacteria; Gloeobacteria; Gloeobacterales; Gloeobacteraceae; Gloeobacter	Photosynthesis	Isolated from calcareous rock in Switzerland.
Geobacillus sp. WCH70	gwc	3168	1108	95	56	Bacteria; Firmicutes; Bacilli; Bacillales; Bacillaceae; Geobacillus		Isolated from a hot wood compost pile (~70 deg C) in Middleton, WI.
Geobacillus sp. Y412MC52	gya	3459	1329	93	62	Bacteria; Firmicutes; Bacilli; Bacillales; Bacillaceae; Geobacillus		Isolated from Obsidian Hot Spring, Yellowstone National Park, Montana, USA.
Geobacillus sp. Y412MC61	gyc	3446	1331	96	61	Bacteria; Firmicutes; Bacilli; Bacillales; Bacillaceae; Geobacillus		
Paenibacillus sp. Y412MC10	gym	6238	1260	99	63	Bacteria; Firmicutes; Bacilli; Bacillales; Paenibacillaceae; Paenibacillus	Methylotroph	Isolated from Obsidian Hot Spring, Yellowstone National Park, Montana, USA.
Helicobacter acinonychis	hac	1618	434	76	51	Bacteria; Proteobacteria; Epsilonproteobacteria; Campylobacterales; Helicobacteraceae; Helicobacter	Animal pathogen	Isolated from a biopsy of a Russian circus lion with gastroenteritis.
Halobacterium salinarum NRC-1	hal	2605	583	75	52	Archaea; Euryarchaeota; Halobacteria; Halobacteriales; Halobacteriaceae; Halobacterium		Extreme halophile, aerobic and mesophilic.
Haemophilus parasuis SH0165	hap	2031	763	80	59	Bacteria; Proteobacteria; Gammaproteobacteria; Pasteurellales; Pasteurellaceae; Haemophilus	Animal pathogen	Causative agent of Gasser's disease in pig.
Herminiimonas arsenicoxydans	har	3283	923	95	60	Bacteria; Proteobacteria; Betaproteobacteria; Burkholderiales; Oxalobacteraceae; Herminiimonas		Heterotrophic, arsenic-metabolizing microorganism.
Halanaerobium hydrogeniformans	has	2295	879	80	56	Bacteria; Firmicutes; Clostridia; Halanaerobiales; Halanaerobiaceae; Halanaerobium		Isolated from haloalkaline (pH ~10, 15- to 140-g/liter NaCl), anaerobic sediments of Soap Lake, Washington.
Herpetosiphon aurantiacus	hau	5278	1105	94	65	Bacteria; Chloroflexi; Chloroflexia; Herpetosiphonales; Herpetosiphonaceae; Herpetosiphon		
Hirschia baltica	hba	3187	1046	92	65	Bacteria; Proteobacteria; Alphaproteobacteria; Rhodobacterales; Hyphomonadaceae; Hirschia		
Halogeometricum borinquense	hbo	3898	693	90	59	Archaea; Euryarchaeota; Halobacteria; Haloferacales; Haloferacaceae; Halogeometricum		Requires extremely high salt (NaCl) concentrations for growth.
Hyperthermus butylicus	hbu	1602	275	53	38	Archaea; Crenarchaeota; Thermoprotei; Desulfurococcales; Pyrodictiaceae; Hyperthermus		Hyperthermophilic neutrophile and anaerobe.
Hahella chejuensis	hch	6778	1312	107	67	Bacteria; Proteobacteria; Gammaproteobacteria; Oceanospirillales; Hahellaceae; Hahella	Denitrification	
Candidatus Hodgkinia cicadicola Dsem	hci	169	25	18	8	Bacteria; Proteobacteria; Alphaproteobacteria; Rhizobiales; Candidatus Hodgkinia		
Candidatus Hamiltonella defensa (Acyrthosiphon pisum)	hde	2155	453	73	42	Bacteria; Proteobacteria; Gammaproteobacteria; Enterobacterales; Enterobacteriaceae; aphid secondary symbionts; Candidatus Hamiltonella	Endosymbiont	
Hyphomicrobium denitrificans ATCC 51888	hdn	3512	1033	99	65	Bacteria; Proteobacteria; Alphaproteobacteria; Rhizobiales; Hyphomicrobiaceae; Hyphomicrobium	Denitrification	
Haemophilus ducreyi	hdu	1717	404	74	47	Bacteria; Proteobacteria; Gammaproteobacteria; Pasteurellales; Pasteurellaceae; Haemophilus	Human pathogen	Human passaged model strain derived from the skin of the upper arm of healthy volunteers in 1994.
Halomonas elongata	hel	3472	1324	106	67	Bacteria; Proteobacteria; Gammaproteobacteria; Oceanospirillales; Halomonadaceae; Halomonas		
Helicobacter felis	hfe	1654	455	76	54	Bacteria; Proteobacteria; Epsilonproteobacteria; Campylobacterales; Helicobacteraceae; Helicobacter		
Halorhodospira halophila	hha	2407	931	99	59	Bacteria; Proteobacteria; Gammaproteobacteria; Chromatiales; Ectothiorhodospiraceae; Halorhodospira		Isolated from a hypersaline lake in Oregon.
Helicobacter hepaticus	hhe	1875	512	73	53	Bacteria; Proteobacteria; Epsilonproteobacteria; Campylobacterales; Helicobacteraceae; Helicobacter	Animal pathogen	Isolated from liver tissue in the course of the initial investigation of the outbreak of hepatitis and hepatocellular carcinoma in control mice used in carcinogenesis assays.
Haliscomenobacter hydrossis	hhy	6752	1051	109	67	Bacteria; Bacteroidetes; Saprospiria; Saprospirales; Haliscomenobacteraceae; Haliscomenobacter		Isolated from activated sludge samples in the early 1970s.
Haemophilus influenzae F3031 (nontypeable)	hif	1768	628	75	50	Bacteria; Proteobacteria; Gammaproteobacteria; Pasteurellales; Pasteurellaceae; Haemophilus	Human pathogen	Brazilian purpuric fever clone strain.
Haemophilus influenzae F3047 (nontypeable)	hil	1786	637	76	51	Bacteria; Proteobacteria; Gammaproteobacteria; Pasteurellales; Pasteurellaceae; Haemophilus	Human pathogen	Non-BPF(Brazilian purpuric fever)-associated conjunctivitis strain from Brazil.
Haemophilus influenzae Rd KW20 (serotype d)	hin	1610	792	75	53	Bacteria; Proteobacteria; Gammaproteobacteria; Pasteurellales; Pasteurellaceae; Haemophilus	Human pathogen	Avirulent laboratory strain.
Haemophilus influenzae PittEE (nontypeable)	hip	1619	725	75	52	Bacteria; Proteobacteria; Gammaproteobacteria; Pasteurellales; Pasteurellaceae; Haemophilus	Human pathogen	Isolated from the middle ear effusions of a child with otitis media in Pittsburgh.
Haemophilus influenzae PittGG (nontypeable)	hiq	1667	585	69	52	Bacteria; Proteobacteria; Gammaproteobacteria; Pasteurellales; Pasteurellaceae; Haemophilus	Human pathogen	Isolated from the middle ear effusions of a child with otitis media in Pittsburgh.
Haemophilus influenzae 86-028NP (nontypeable)	hit	1792	762	78	53	Bacteria; Proteobacteria; Gammaproteobacteria; Pasteurellales; Pasteurellaceae; Haemophilus	Human pathogen	Isolated from a patient with chronic otitis media. Nontypeable strain.
Halalkalicoccus jeotgali	hje	3873	689	85	55	Archaea; Euryarchaeota; Halobacteria; Halobacteriales; Halobacteriaceae; Halalkalicoccus		Extremely halophilic archaeon.
Halorubrum lacusprofundi	hla	3560	645	86	59	Archaea; Euryarchaeota; Halobacteria; Haloferacales; Halorubraceae; Halorubrum		
Haloarcula marismortui	hma	4240	801	87	60	Archaea; Euryarchaeota; Halobacteria; Halobacteriales; Haloarculaceae; Haloarcula		Halophilic archaea. 
Hydra vulgaris	hmg	20057	1257	99	62	Eukaryota; Metazoa; Cnidaria; Hydrozoa; Hydroidolina; Anthoathecata; Aplanulata; Hydridae; Hydra		
Heliobacterium modesticaldum	hmo	3000	670	86	53	Bacteria; Firmicutes; Clostridia; Clostridiales; Heliobacteriaceae; Heliobacterium		Thermophilic, endospore-producing firmicutes.
Hippea maritima	hmr	1677	565	74	52	Bacteria; Proteobacteria; Deltaproteobacteria; Desulfurellales; Desulfurellaceae; Hippea		First isolated from shallow-water hot vents in Matipur Harbor, Papua New Guinea.
Helicobacter mustelae	hms	1400	500	76	54	Bacteria; Proteobacteria; Epsilonproteobacteria; Campylobacterales; Helicobacteraceae; Helicobacter	Animal pathogen	Causes gastritis, ulcers and gastric cancer in ferrets and other mustelids.
Halomicrobium mukohataei	hmu	3349	661	85	59	Archaea; Euryarchaeota; Halobacteria; Halobacteriales; Haloarculaceae; Halomicrobium		Extreme halophile.
Halothiobacillus neapolitanus	hna	2357	819	86	56	Bacteria; Proteobacteria; Gammaproteobacteria; Chromatiales; Halothiobacillaceae; Halothiobacillus		
Hyphomonas neptunium	hne	3505	973	99	65	Bacteria; Proteobacteria; Alphaproteobacteria; Rhodobacterales; Hyphomonadaceae; Hyphomonas		
Haliangium ochraceum	hoh	6719	1159	101	66	Bacteria; Proteobacteria; Deltaproteobacteria; Myxococcales; Nannocystineae; Kofleriaceae; Haliangium		Isolated from a dry Laminariales seaweed sample collected from a sandy beach of the Miura Peninsula, Japan.
Halothermothrix orenii	hor	2342	630	70	52	Bacteria; Firmicutes; Clostridia; Halanaerobiales; Halanaerobiaceae; Halothermothrix		Isolated from sediment of a Tunisian salt lake.
Helicobacter pylori HPAG1	hpa	1544	440	79	51	Bacteria; Proteobacteria; Epsilonproteobacteria; Campylobacterales; Helicobacteraceae; Helicobacter	Human pathogen	Isolate from a Swedish patient with chronic atrophic gastritis.
Helicobacter pylori B38	hpb	1384	421	79	51	Bacteria; Proteobacteria; Epsilonproteobacteria; Campylobacterales; Helicobacteraceae; Helicobacter	Human pathogen	Isolated from a 62-year-old man suffering from MALT lymphoma in France.
Helicobacter pylori PeCan4	hpc	1563	424	79	51	Bacteria; Proteobacteria; Epsilonproteobacteria; Campylobacterales; Helicobacteraceae; Helicobacter		Isolated from a Peruvian gastric cancer patient.
Helicobacter pylori G27	hpg	1504	418	79	50	Bacteria; Proteobacteria; Epsilonproteobacteria; Campylobacterales; Helicobacteraceae; Helicobacter	Human pathogen	Isolated from an endoscopy patient in Italy.
Helicobacter pylori J99	hpj	1491	399	78	49	Bacteria; Proteobacteria; Epsilonproteobacteria; Campylobacterales; Helicobacteraceae; Helicobacter	Human pathogen	Isolated in the USA from a patient with a duodenal ulcer.
Helicobacter pylori B8	hpl	1720	400	79	50	Bacteria; Proteobacteria; Epsilonproteobacteria; Campylobacterales; Helicobacteraceae; Helicobacter	Human pathogen, Animal pathogen	H. pylori B128 strain, isolated from a human gastric ulcer patient, was adapted to Mongolian gerbil.
Helicobacter pylori SJM180	hpm	1581	432	79	50	Bacteria; Proteobacteria; Epsilonproteobacteria; Campylobacterales; Helicobacteraceae; Helicobacter		Isolated from an Amerindian resident of San Juan Miraflores shantytown in Lima Peru with gastritis.
Helicobacter pylori P12	hpp	1579	414	78	51	Bacteria; Proteobacteria; Epsilonproteobacteria; Campylobacterales; Helicobacteraceae; Helicobacter	Human pathogen	Isolated from a duodenal ulcer patient in Germany in 1992.
Helicobacter pylori Shi470	hps	1569	426	78	51	Bacteria; Proteobacteria; Epsilonproteobacteria; Campylobacterales; Helicobacteraceae; Helicobacter	Human pathogen	Clinical isolate from the gastric antrum of an Amerindian resident of a remote Amazonian village in Peru.
Helicobacter pylori 26695	hpy	1445	428	79	51	Bacteria; Proteobacteria; Epsilonproteobacteria; Campylobacterales; Helicobacteraceae; Helicobacter	Human pathogen	Isolated from a patient in the United Kingdom with gastritis.
Homo sapiens (human)	hsa	20364	2411	120	74	Eukaryota; Metazoa; Chordata; Craniata; Vertebrata; Euteleostomi; Mammalia; Eutheria; Euarchontoglires; Primates; Haplorrhini; Catarrhini; Hominidae; Homo		
Herbaspirillum seropedicae SmR1	hse	4735	1283	109	71	Bacteria; Proteobacteria; Betaproteobacteria; Burkholderiales; Oxalobacteraceae; Herbaspirillum		
Halobacterium salinarum	hsl	2707	585	75	52	Archaea; Euryarchaeota; Halobacteria; Halobacteriales; Halobacteriaceae; Halobacterium		Isolated from salted fish more than 80 years ago.
Haemophilus somnus 2336	hsm	1980	784	76	56	Bacteria; Proteobacteria; Gammaproteobacteria; Pasteurellales; Pasteurellaceae; Histophilus	Animal pathogen	Pneumonia isolate strain.
Haemophilus somnus 129PT	hso	1798	749	75	53	Bacteria; Proteobacteria; Gammaproteobacteria; Pasteurellales; Pasteurellaceae; Histophilus	Animal pathogen	Causes systemic disease in cattle.
Hydrogenobacter thermophilus	hth	1894	583	81	53	Bacteria; Aquificae; Aquificales; Aquificaceae; Hydrogenobacter	Carbon fixation, Hydrogen oxidation	Thermophilic, obligately chemolithoautotroph.
Haloterrigena turkmenica	htu	5113	855	93	59	Archaea; Euryarchaeota; Halobacteria; Natrialbales; Natrialbaceae; Haloterrigena		
Halorhabdus utahensis	hut	2998	637	79	52	Archaea; Euryarchaeota; Halobacteria; Halobacteriales; Haloarculaceae; Halorhabdus		Pleomorphic, mesophilic and halophilic archaeon.
Haloferax volcanii	hvo	4018	763	88	60	Archaea; Euryarchaeota; Halobacteria; Haloferacales; Haloferacaceae; Haloferax		Easily culturable moderate halophile.
Haloquadratum walsbyi DSM 16790	hwa	2560	634	82	55	Archaea; Euryarchaeota; Halobacteria; Haloferacales; Haloferacaceae; Haloquadratum		Square halophilic archaeon.
Hydrogenobaculum sp. Y04AAS1	hya	1629	524	80	55	Bacteria; Aquificae; Aquificales; Aquificaceae; Hydrogenobaculum		Thermoacidophilic isolate from a stream adjacent to Obsidian Pool in Yellowstone National Park, United States.
Hymenobacter sp. DG25B	hyd	3153	737	97	63	Bacteria; Bacteroidetes; Cytophagia; Cytophagales; Hymenobacteraceae; Hymenobacter		
Ignisphaera aggregans	iag	1930	411	61	45	Archaea; Crenarchaeota; Thermoprotei; Desulfurococcales; Desulfurococcaceae; Ignisphaera		
Intrasporangium calvum	ica	3563	1172	101	66	Bacteria; Actinobacteria; Micrococcales; Intrasporangiaceae; Intrasporangium		
Ignicoccus hospitalis	iho	1434	296	57	41	Archaea; Crenarchaeota; Thermoprotei; Desulfurococcales; Desulfurococcaceae; Ignicoccus		
Idiomarina loihiensis L2TR	ilo	2628	904	94	65	Bacteria; Proteobacteria; Gammaproteobacteria; Alteromonadales; Idiomarinaceae; Idiomarina		
Isosphaera pallida	ipa	3722	752	94	60	Bacteria; Planctomycetes; Planctomycetia; Planctomycetales; Isosphaeraceae; Isosphaera		
Ilyobacter polytropus	ipo	2880	1051	89	60	Bacteria; Fusobacteria; Fusobacteriales; Fusobacteriaceae; Ilyobacter		
Ixodes scapularis (black-legged tick)	isc	20467	1343	101	67	Eukaryota; Metazoa; Ecdysozoa; Arthropoda; Chelicerata; Arachnida; Acari; Parasitiformes; Ixodida; Ixodoidea; Ixodidae; Ixodinae; Ixodes		
Jannaschia sp. CCS1	jan	4283	1455	107	69	Bacteria; Proteobacteria; Alphaproteobacteria; Rhodobacterales; Rhodobacteraceae; Jannaschia		
Jonesia denitrificans	jde	2511	853	84	57	Bacteria; Actinobacteria; Micrococcales; Jonesiaceae; Jonesia		
Candidatus Korarchaeum cryptofilum	kcr	1602	418	64	42	Archaea; Candidatus Korarchaeota; Candidatus Korarchaeum		
Dokdonia sp. 4H-3-7-5	kdi	2978	862	95	64	Bacteria; Bacteroidetes; Flavobacteriia; Flavobacteriales; Flavobacteriaceae; Dokdonia		
Kribbella flavida	kfl	6943	1296	109	69	Bacteria; Actinobacteria; Propionibacteriales; Nocardioidaceae; Kribbella		
Kangiella koreensis	kko	2632	874	95	59	Bacteria; Proteobacteria; Gammaproteobacteria; Oceanospirillales; Kangiellaceae; Kangiella		Non-motile, non-spore-forming bacterium. 
Kluyveromyces lactis	kla	5084	1346	82	60	Eukaryota; Fungi; Dikarya; Ascomycota; Saccharomycotina; Saccharomycetes; Saccharomycetales; Saccharomycetaceae; Kluyveromyces		
Kosmotoga olearia	kol	2118	480	68	50	Bacteria; Thermotogae; Kosmotogales; Kosmotogaceae; Kosmotoga		
Klebsiella pneumoniae 342	kpe	5768	2125	116	75	Bacteria; Proteobacteria; Gammaproteobacteria; Enterobacterales; Enterobacteriaceae; Klebsiella		
Klebsiella pneumoniae subsp. pneumoniae MGH 78578	kpn	5185	2079	116	72	Bacteria; Proteobacteria; Gammaproteobacteria; Enterobacterales; Enterobacteriaceae; Klebsiella	Human pathogen, Methylotroph	Opportunistic human pathogen.
Klebsiella pneumoniae subsp. pneumoniae NTUH-K2044	kpu	5284	2096	116	72	Bacteria; Proteobacteria; Gammaproteobacteria; Enterobacterales; Enterobacteriaceae; Klebsiella	Human pathogen	
Kineococcus radiotolerans	kra	4681	1027	97	61	Bacteria; Actinobacteria; Kineosporiales; Kineosporiaceae; Kineococcus		
Kocuria rhizophila	krh	2356	876	92	63	Bacteria; Actinobacteria; Micrococcales; Micrococcaceae; Kocuria		
Kytococcus sedentarius	kse	2554	746	85	57	Bacteria; Actinobacteria; Micrococcales; Dermacoccaceae; Kytococcus		
Klebsiella variicola At-22	kva	5057	2142	116	75	Bacteria; Proteobacteria; Gammaproteobacteria; Enterobacterales; Enterobacteriaceae; Klebsiella		
Ketogulonicigenium vulgare Y25	kvu	3213	815	89	54	Bacteria; Proteobacteria; Alphaproteobacteria; Rhodobacterales; Rhodobacteraceae; Ketogulonicigenium		
Lactobacillus acidophilus NCFM	lac	1832	599	62	39	Bacteria; Firmicutes; Bacilli; Lactobacillales; Lactobacillaceae; Lactobacillus		
Lactobacillus acidophilus 30SC	lai	2059	567	63	40	Bacteria; Firmicutes; Bacilli; Lactobacillales; Lactobacillaceae; Lactobacillus		
Lactobacillus amylovorus GRL 1112	lam	2121	541	62	41	Bacteria; Firmicutes; Bacilli; Lactobacillales; Lactobacillaceae; Lactobacillus		
Candidatus Liberibacter asiaticus psy62	las	1109	390	63	43	Bacteria; Proteobacteria; Alphaproteobacteria; Rhizobiales; Rhizobiaceae; Liberibacter	Plant pathogen	
Leptotrichia buccalis	lba	2220	622	70	51	Bacteria; Fusobacteria; Fusobacteriales; Leptotrichiaceae; Leptotrichia		
Laccaria bicolor	lbc	18215	1404	97	59	Eukaryota; Fungi; Dikarya; Basidiomycota; Agaricomycotina; Agaricomycetes; Agaricomycetidae; Agaricales; Tricholomataceae; Laccaria		
Leptospira biflexa serovar Patoc Patoc 1 (Ames)	lbf	3600	705	89	58	Bacteria; Spirochaetes; Leptospirales; Leptospiraceae; Leptospira		
Lactobacillus buchneri NRRL B-30929	lbh	2392	732	70	55	Bacteria; Firmicutes; Bacilli; Lactobacillales; Lactobacillaceae; Lactobacillus		
Leptospira biflexa serovar Patoc Patoc 1 (Paris)	lbi	3726	697	89	58	Bacteria; Spirochaetes; Leptospirales; Leptospiraceae; Leptospira		
Leptospira borgpetersenii JB197	lbj	2880	649	83	56	Bacteria; Spirochaetes; Leptospirales; Leptospiraceae; Leptospira	Human pathogen, Animal pathogen	
Leptospira borgpetersenii L550	lbl	2945	659	83	58	Bacteria; Spirochaetes; Leptospirales; Leptospiraceae; Leptospira	Human pathogen, Animal pathogen	
Lactobacillus brevis ATCC 367	lbr	2218	425	62	46	Bacteria; Firmicutes; Bacilli; Lactobacillales; Lactobacillaceae; Lactobacillus		
Lactobacillus delbrueckii subsp. bulgaricus ATCC BAA-365	lbu	1721	505	59	39	Bacteria; Firmicutes; Bacilli; Lactobacillales; Lactobacillaceae; Lactobacillus		
Leadbetterella byssophila	lby	3465	834	93	62	Bacteria; Bacteroidetes; Cytophagia; Cytophagales; Cytophagaceae; Leadbetterella		
Leishmania braziliensis	lbz	7987	647	82	52	Eukaryota; Euglenozoa; Kinetoplastida; Trypanosomatidae; Leishmaniinae; Leishmania; Leishmania braziliensis species complex		
Lactobacillus paracasei ATCC 334	lca	2764	788	72	53	Bacteria; Firmicutes; Bacilli; Lactobacillales; Lactobacillaceae; Lactobacillus		
Lactobacillus casei BL23	lcb	3044	846	75	52	Bacteria; Firmicutes; Bacilli; Lactobacillales; Lactobacillaceae; Lactobacillus	Methylotroph	
Leptothrix cholodnii	lch	4363	1441	105	73	Bacteria; Proteobacteria; Betaproteobacteria; Burkholderiales; Leptothrix	Denitrification	
Leuconostoc citreum	lci	1820	601	69	50	Bacteria; Firmicutes; Bacilli; Lactobacillales; Leuconostocaceae; Leuconostoc		
Lactobacillus crispatus	lcr	2024	525	64	39	Bacteria; Firmicutes; Bacilli; Lactobacillales; Lactobacillaceae; Lactobacillus		
Lactobacillus casei Zhang	lcz	2835	836	75	53	Bacteria; Firmicutes; Bacilli; Lactobacillales; Lactobacillaceae; Lactobacillus	Methylotroph	
Lactobacillus delbrueckii subsp. bulgaricus ATCC 11842	ldb	1562	475	59	39	Bacteria; Firmicutes; Bacilli; Lactobacillales; Lactobacillaceae; Lactobacillus		
Lactobacillus delbrueckii subsp. bulgaricus ND02	lde	2018	712	68	45	Bacteria; Firmicutes; Bacilli; Lactobacillales; Lactobacillaceae; Lactobacillus		
Lodderomyces elongisporus	lel	5799	1292	85	63	Eukaryota; Fungi; Dikarya; Ascomycota; Saccharomycotina; Saccharomycetes; Saccharomycetales; Debaryomycetaceae; Candida/Lodderomyces clade; Lodderomyces		
Lactobacillus fermentum IFO 3956	lfe	1843	602	71	52	Bacteria; Firmicutes; Bacilli; Lactobacillales; Lactobacillaceae; Lactobacillus		
Lactobacillus gasseri ATCC 33323	lga	1755	512	57	40	Bacteria; Firmicutes; Bacilli; Lactobacillales; Lactobacillaceae; Lactobacillus		
Leuconostoc gelidum subsp. gasicomitatum	lgs	1913	586	68	50	Bacteria; Firmicutes; Bacilli; Lactobacillales; Leuconostocaceae; Leuconostoc		
Lactobacillus helveticus DPC 4571	lhe	1610	519	60	39	Bacteria; Firmicutes; Bacilli; Lactobacillales; Lactobacillaceae; Lactobacillus		
Laribacter hongkongensis	lhk	3238	970	90	63	Bacteria; Proteobacteria; Betaproteobacteria; Neisseriales; Chromobacteriaceae; Laribacter	Human pathogen	
Leptospira interrogans serovar Copenhageni	lic	3658	591	84	58	Bacteria; Spirochaetes; Leptospirales; Leptospiraceae; Leptospira	Human pathogen, Animal pathogen	
Leishmania infantum	lif	8109	657	82	53	Eukaryota; Euglenozoa; Kinetoplastida; Trypanosomatidae; Leishmaniinae; Leishmania	Human pathogen	
Leptospira interrogans serovar Lai 56601	lil	3683	694	86	60	Bacteria; Spirochaetes; Leptospirales; Leptospiraceae; Leptospira	Human pathogen, Animal pathogen	
Listeria innocua	lin	3043	913	85	56	Bacteria; Firmicutes; Bacilli; Bacillales; Listeriaceae; Listeria		
Lawsonia intracellularis PHE/MN1-00	lip	1342	352	67	44	Bacteria; Proteobacteria; Deltaproteobacteria; Desulfovibrionales; Desulfovibrionaceae; Lawsonia	Animal pathogen	
Lactobacillus johnsonii FI9785	ljf	1735	425	59	39	Bacteria; Firmicutes; Bacilli; Lactobacillales; Lactobacillaceae; Lactobacillus		
Lactobacillus johnsonii NCC 533	ljo	1821	481	57	40	Bacteria; Firmicutes; Bacilli; Lactobacillales; Lactobacillaceae; Lactobacillus		
Leuconostoc kimchii	lki	2130	617	71	51	Bacteria; Firmicutes; Bacilli; Lactobacillales; Leuconostocaceae; Leuconostoc		
Lactococcus lactis subsp. lactis Il1403	lla	2277	676	72	52	Bacteria; Firmicutes; Bacilli; Lactobacillales; Streptococcaceae; Lactococcus		
Lactococcus lactis subsp. cremoris SK11	llc	2504	702	73	53	Bacteria; Firmicutes; Bacilli; Lactobacillales; Streptococcaceae; Lactococcus		
Lactococcus lactis subsp. lactis KF147	llk	2473	795	76	54	Bacteria; Firmicutes; Bacilli; Lactobacillales; Streptococcaceae; Lactococcus		
Lactococcus lactis subsp. cremoris MG1363	llm	2433	788	76	54	Bacteria; Firmicutes; Bacilli; Lactobacillales; Streptococcaceae; Lactococcus		
Legionella longbeachae	llo	3470	802	90	63	Bacteria; Proteobacteria; Gammaproteobacteria; Legionellales; Legionellaceae; Legionella	Human pathogen	Opportunistic human pathogen.
Leishmania major	lma	8316	680	83	53	Eukaryota; Euglenozoa; Kinetoplastida; Trypanosomatidae; Leishmaniinae; Leishmania	Human pathogen	
Listeria monocytogenes CLIP 80459	lmc	2766	946	87	57	Bacteria; Firmicutes; Bacilli; Bacillales; Listeriaceae; Listeria	Human pathogen, Animal pathogen	
Leuconostoc mesenteroides subsp. mesenteroides ATCC 8293	lme	2005	646	70	53	Bacteria; Firmicutes; Bacilli; Lactobacillales; Leuconostocaceae; Leuconostoc	Plant pathogen	
Listeria monocytogenes F2365	lmf	2821	928	86	56	Bacteria; Firmicutes; Bacilli; Bacillales; Listeriaceae; Listeria	Human pathogen, Animal pathogen	
Listeria monocytogenes HCC23	lmh	2974	917	86	57	Bacteria; Firmicutes; Bacilli; Bacillales; Listeriaceae; Listeria		
Listeria monocytogenes 08-5578	lmn	3088	927	87	58	Bacteria; Firmicutes; Bacilli; Bacillales; Listeriaceae; Listeria	Human pathogen, Animal pathogen	
Listeria monocytogenes EGD-e	lmo	2867	929	86	57	Bacteria; Firmicutes; Bacilli; Bacillales; Listeriaceae; Listeria	Human pathogen, Animal pathogen	
Listeria monocytogenes 08-5923	lmy	2966	912	87	58	Bacteria; Firmicutes; Bacilli; Bacillales; Listeriaceae; Listeria	Human pathogen, Animal pathogen	
Legionella pneumophila 2300/99 Alcoy	lpa	3191	789	88	62	Bacteria; Proteobacteria; Gammaproteobacteria; Legionellales; Legionellaceae; Legionella	Human pathogen	
Legionella pneumophila Corby	lpc	3204	789	88	61	Bacteria; Proteobacteria; Gammaproteobacteria; Legionellales; Legionellaceae; Legionella	Human pathogen	
Legionella pneumophila Lens	lpf	2934	816	89	62	Bacteria; Proteobacteria; Gammaproteobacteria; Legionellales; Legionellaceae; Legionella	Human pathogen	
Lactobacillus plantarum JDM1	lpj	2948	837	74	54	Bacteria; Firmicutes; Bacilli; Lactobacillales; Lactobacillaceae; Lactobacillus		
Lactobacillus plantarum WCFS1	lpl	3063	856	75	55	Bacteria; Firmicutes; Bacilli; Lactobacillales; Lactobacillaceae; Lactobacillus		
Legionella pneumophila subsp. pneumophila Philadelphia 1	lpn	2943	816	88	62	Bacteria; Proteobacteria; Gammaproteobacteria; Legionellales; Legionellaceae; Legionella	Human pathogen	
Legionella pneumophila Paris	lpp	3166	821	89	62	Bacteria; Proteobacteria; Gammaproteobacteria; Legionellales; Legionellaceae; Legionella	Human pathogen	
Lactobacillus plantarum subsp. plantarum ST-III	lps	3038	813	73	53	Bacteria; Firmicutes; Bacilli; Lactobacillales; Lactobacillaceae; Lactobacillus		
Lactobacillus reuteri DSM 20016	lre	1900	585	68	44	Bacteria; Firmicutes; Bacilli; Lactobacillales; Lactobacillaceae; Lactobacillus		
Lactobacillus reuteri JCM 1112	lrf	1820	597	69	45	Bacteria; Firmicutes; Bacilli; Lactobacillales; Lactobacillaceae; Lactobacillus		
Lactobacillus rhamnosus GG	lrh	2944	828	73	53	Bacteria; Firmicutes; Bacilli; Lactobacillales; Lactobacillaceae; Lactobacillus		
Lactobacillus rhamnosus Lc 705	lrl	2992	848	74	55	Bacteria; Firmicutes; Bacilli; Lactobacillales; Lactobacillaceae; Lactobacillus		
Lactobacillus sakei	lsa	1885	506	67	43	Bacteria; Firmicutes; Bacilli; Lactobacillales; Lactobacillaceae; Lactobacillus		
Listeria seeligeri	lsg	2710	960	87	58	Bacteria; Firmicutes; Bacilli; Bacillales; Listeriaceae; Listeria		
Lactobacillus salivarius UCC118	lsl	2013	686	68	49	Bacteria; Firmicutes; Bacilli; Lactobacillales; Lactobacillaceae; Lactobacillus		
Candidatus Liberibacter solanacearum	lso	1192	392	64	43	Bacteria; Proteobacteria; Alphaproteobacteria; Rhizobiales; Rhizobiaceae; Liberibacter	Plant pathogen	
Lysinibacillus sphaericus	lsp	4771	1078	91	57	Bacteria; Firmicutes; Bacilli; Bacillales; Bacillaceae; Lysinibacillus		
Lachancea thermotolerans	lth	5091	1337	86	63	Eukaryota; Fungi; Dikarya; Ascomycota; Saccharomycotina; Saccharomycetes; Saccharomycetales; Saccharomycetaceae; Lachancea		
Listeria welshimeri	lwe	2774	905	86	56	Bacteria; Firmicutes; Bacilli; Bacillales; Listeriaceae; Listeria		
Leifsonia xyli subsp. xyli CTCB07	lxx	2030	666	74	53	Bacteria; Actinobacteria; Micrococcales; Microbacteriaceae; Leifsonia	Plant pathogen	
Mycoplasma agalactiae PG2	maa	751	97	29	23	Bacteria; Tenericutes; Mollicutes; Mycoplasmataceae; Mycoplasma	Animal pathogen	
Mycobacterium abscessus ATCC 19977	mab	4942	1187	109	70	Bacteria; Actinobacteria; Corynebacteriales; Mycobacteriaceae; Mycobacterium; Mycobacterium abscessus	Human pathogen	
Methanosarcina acetivorans	mac	4540	582	76	51	Archaea; Euryarchaeota; Methanomicrobia; Methanosarcinales; Methanosarcinaceae; Methanosarcina		
Methanococcus aeolicus	mae	1490	465	73	47	Archaea; Euryarchaeota; Methanococci; Methanococcales; Methanococcaceae; Methanococcus		
Magnetospirillum magneticum	mag	4559	1041	97	65	Bacteria; Proteobacteria; Alphaproteobacteria; Rhodospirillales; Rhodospirillaceae; Magnetospirillum	Denitrification	
Mycoplasma agalactiae 5632	mal	820	98	28	23	Bacteria; Tenericutes; Mollicutes; Mycoplasmataceae; Mycoplasma	Animal pathogen	
Marinobacter hydrocarbonoclasticus VT8	maq	4272	1039	100	66	Bacteria; Proteobacteria; Gammaproteobacteria; Alteromonadales; Alteromonadaceae; Marinobacter	Denitrification	
Microcystis aeruginosa	mar	6311	810	103	63	Bacteria; Cyanobacteria; Oscillatoriophycideae; Chroococcales; Microcystaceae; Microcystis	Photosynthesis	
Mahella australiensis	mas	2870	578	70	49	Bacteria; Firmicutes; Clostridia; Thermoanaerobacterales; Thermoanaerobacterales Family IV. Incertae Sedis; Mahella		
Mycoplasma arthritidis	mat	631	53	25	15	Bacteria; Tenericutes; Mollicutes; Mycoplasmataceae; Mycoplasma	Animal pathogen	
Micromonospora aurantiaca	mau	6222	1284	107	66	Bacteria; Actinobacteria; Micromonosporales; Micromonosporaceae; Micromonospora		
Mycobacterium avium 104	mav	5120	1215	111	74	Bacteria; Actinobacteria; Corynebacteriales; Mycobacteriaceae; Mycobacterium; Mycobacterium avium complex (MAC)	Human pathogen	
Methanosarcina barkeri Fusaro	mba	3625	571	74	51	Archaea; Euryarchaeota; Methanomicrobia; Methanosarcinales; Methanosarcinaceae; Methanosarcina		
Mycobacterium bovis BCG Pasteur 1173P2	mbb	3953	1121	106	70	Bacteria; Actinobacteria; Corynebacteriales; Mycobacteriaceae; Mycobacterium; Mycobacterium tuberculosis complex	Vaccine strain	
Methanoregula boonei	mbn	2450	521	74	48	Archaea; Euryarchaeota; Methanomicrobia; Methanomicrobiales; Methanoregulaceae; Methanoregula		
Mycobacterium bovis AF2122/97	mbo	3988	1098	106	70	Bacteria; Actinobacteria; Corynebacteriales; Mycobacteriaceae; Mycobacterium; Mycobacterium tuberculosis complex	Human pathogen, Animal pathogen	
Monosiga brevicollis	mbr	9171	920	94	55	Eukaryota; Choanoflagellida; Craspedida; Salpingoecidae; Monosiga		
Mycobacterium bovis BCG Tokyo 172	mbt	3950	1099	106	70	Bacteria; Actinobacteria; Corynebacteriales; Mycobacteriaceae; Mycobacterium; Mycobacterium tuberculosis complex	Vaccine strain	
Methanococcoides burtonii	mbu	2272	484	68	50	Archaea; Euryarchaeota; Methanomicrobia; Methanosarcinales; Methanosarcinaceae; Methanococcoides		
Mycoplasma bovis PG45	mbv	765	106	28	25	Bacteria; Tenericutes; Mollicutes; Mycoplasmataceae; Mycoplasma	Animal pathogen	
Methylococcus capsulatus	mca	2960	938	92	58	Bacteria; Proteobacteria; Gammaproteobacteria; Methylococcales; Methylococcaceae; Methylococcus		
Macaca mulatta (rhesus monkey)	mcc	21360	2410	122	73	Eukaryota; Metazoa; Chordata; Craniata; Vertebrata; Euteleostomi; Mammalia; Eutheria; Euarchontoglires; Primates; Haplorrhini; Catarrhini; Cercopithecidae; Cercopithecinae; Macaca		
Mycoplasma crocodyli	mcd	689	146	35	26	Bacteria; Tenericutes; Mollicutes; Mycoplasmataceae; Mycoplasma	Animal pathogen	
Methylobacterium extorquens CM4	mch	5516	1454	107	67	Bacteria; Proteobacteria; Alphaproteobacteria; Rhizobiales; Methylobacteriaceae; Methylobacterium		
Mesorhizobium ciceri	mci	6264	1811	119	70	Bacteria; Proteobacteria; Alphaproteobacteria; Rhizobiales; Phyllobacteriaceae; Mesorhizobium	Plant endosymbiont	
Methanosaeta concilii	mcj	2850	511	77	48	Archaea; Euryarchaeota; Methanomicrobia; Methanosarcinales; Methanosaetaceae; Methanothrix		
Macrococcus caseolyticus	mcl	2061	744	86	49	Bacteria; Firmicutes; Bacilli; Bacillales; Staphylococcaceae; Macrococcus	Methylotroph	
Metallosphaera cuprina	mcn	2029	567	76	45	Archaea; Crenarchaeota; Thermoprotei; Sulfolobales; Sulfolobaceae; Metallosphaera		
Mycoplasma conjunctivae	mco	696	113	29	21	Bacteria; Tenericutes; Mollicutes; Mycoplasmataceae; Mycoplasma	Animal pathogen	
Mycoplasma capricolum subsp. capricolum ATCC 27343	mcp	812	155	39	25	Bacteria; Tenericutes; Mollicutes; Mycoplasmataceae; Mycoplasma	Animal pathogen	
Moraxella catarrhalis BBH18	mct	1886	689	86	60	Bacteria; Proteobacteria; Gammaproteobacteria; Pseudomonadales; Moraxellaceae; Moraxella	Human pathogen	
Mobiluncus curtisii	mcu	1909	507	73	47	Bacteria; Actinobacteria; Actinomycetales; Actinomycetaceae; Mobiluncus		
Methylobacterium extorquens DM4	mdi	5741	1415	108	67	Bacteria; Proteobacteria; Alphaproteobacteria; Rhizobiales; Methylobacteriaceae; Methylobacterium	Methylotroph	
Monodelphis domestica (opossum)	mdo	20907	2303	119	73	Eukaryota; Metazoa; Chordata; Craniata; Vertebrata; Euteleostomi; Mammalia; Metatheria; Didelphimorphia; Didelphidae; Monodelphis		
Methylobacterium extorquens AM1	mea	6234	1445	108	67	Bacteria; Proteobacteria; Alphaproteobacteria; Rhizobiales; Methylobacteriaceae; Methylobacterium	Methylotroph	
Methylotenera versatilis	meh	2764	873	85	55	Bacteria; Proteobacteria; Betaproteobacteria; Nitrosomonadales; Methylophilaceae; Methylotenera		
Methylovorus glucosetrophus	mei	2910	788	85	53	Bacteria; Proteobacteria; Betaproteobacteria; Nitrosomonadales; Methylophilaceae; Methylovorus		
Methanobacterium lacus	mel	2493	500	79	49	Archaea; Euryarchaeota; Methanobacteria; Methanobacteriales; Methanobacteriaceae; Methanobacterium		
Methanoculleus marisnigri	mem	2489	503	74	48	Archaea; Euryarchaeota; Methanomicrobia; Methanomicrobiales; Methanomicrobiaceae; Methanoculleus		
Methylovorus sp. MP688	mep	2712	797	85	54	Bacteria; Proteobacteria; Betaproteobacteria; Nitrosomonadales; Methylophilaceae; Methylovorus		
Chelativorans sp. BNC1	mes	4543	1308	107	68	Bacteria; Proteobacteria; Alphaproteobacteria; Rhizobiales; Phyllobacteriaceae; Chelativorans		
Methylobacterium sp. 4-46	met	6692	1632	119	78	Bacteria; Proteobacteria; Alphaproteobacteria; Rhizobiales; Methylobacteriaceae; Methylobacterium	Plant endosymbiont	
Methanohalobium evestigatum	mev	2254	464	72	47	Archaea; Euryarchaeota; Methanomicrobia; Methanosarcinales; Methanosarcinaceae; Methanohalobium		
Methanobacterium paludis	mew	2397	482	81	50	Archaea; Euryarchaeota; Methanobacteria; Methanobacteriales; Methanobacteriaceae; Methanobacterium		
Methylobacterium extorquens PA1	mex	4829	1388	108	66	Bacteria; Proteobacteria; Alphaproteobacteria; Rhizobiales; Methylobacteriaceae; Methylobacterium	Methylotroph	
Methylobacillus flagellatus	mfa	2753	799	84	54	Bacteria; Proteobacteria; Betaproteobacteria; Nitrosomonadales; Methylophilaceae; Methylobacillus		
Methanocaldococcus fervens	mfe	1581	465	73	45	Archaea; Euryarchaeota; Methanococci; Methanococcales; Methanocaldococcaceae; Methanocaldococcus		
Mesoplasma florum L1	mfl	680	160	35	25	Bacteria; Tenericutes; Mollicutes; Entomoplasmatales; Entomoplasmataceae; Mesoplasma		
Mycoplasma fermentans M64	mfm	1050	139	31	26	Bacteria; Tenericutes; Mollicutes; Mycoplasmataceae; Mycoplasma	Human pathogen	
Mycoplasma fermentans JER	mfr	797	150	31	26	Bacteria; Tenericutes; Mollicutes; Mycoplasmataceae; Mycoplasma	Human pathogen	
Methanocaldococcus sp. FS406-22	mfs	1816	458	73	45	Archaea; Euryarchaeota; Methanococci; Methanococcales; Methanocaldococcaceae; Methanocaldococcus		
Methanothermus fervidus	mfv	1283	413	72	47	Archaea; Euryarchaeota; Methanobacteria; Methanobacteriales; Methanothermaceae; Methanothermus		
Mycoplasma gallisepticum R(low)	mga	763	126	29	19	Bacteria; Tenericutes; Mollicutes; Mycoplasmataceae; Mycoplasma	Animal pathogen	
Mycoplasma genitalium G37	mge	476	135	31	22	Bacteria; Tenericutes; Mollicutes; Mycoplasmataceae; Mycoplasma	Human pathogen	
Mycobacterium gilvum PYR-GCK	mgi	5579	1190	108	72	Bacteria; Actinobacteria; Corynebacteriales; Mycobacteriaceae; Mycobacterium		
Malassezia globosa	mgl	4286	936	84	60	Eukaryota; Fungi; Dikarya; Basidiomycota; Ustilaginomycotina; Malasseziomycetes; Malasseziales; Malasseziaceae; Malassezia	Human pathogen	
Magnetococcus marinus	mgm	3716	706	89	57	Bacteria; Proteobacteria; Alphaproteobacteria; Magnetococcales; Magnetococcaceae; Magnetococcus	Sulfur compound oxidation	
Magnaporthe oryzae	mgr	12825	1582	100	67	Eukaryota; Fungi; Dikarya; Ascomycota; Pezizomycotina; Sordariomycetes; Sordariomycetidae; Magnaporthales; Magnaporthaceae; Magnaporthe	Plant pathogen, Methylotroph	
Mycoplasma haemofelis Langford 1	mha	1545	52	22	13	Bacteria; Tenericutes; Mollicutes; Mycoplasmataceae; Mycoplasma	Animal pathogen	
Marinithermus hydrothermalis	mhd	2205	885	91	62	Bacteria; Deinococcus-Thermus; Deinococci; Thermales; Thermaceae; Marinithermus		
Mycoplasma hyopneumoniae J	mhj	674	115	32	20	Bacteria; Tenericutes; Mollicutes; Mycoplasmataceae; Mycoplasma	Animal pathogen	
Mycoplasma hominis ATCC 23114	mho	536	62	24	16	Bacteria; Tenericutes; Mollicutes; Mycoplasmataceae; Mycoplasma	Human pathogen	
Mycoplasma hyopneumoniae 7448	mhp	698	116	32	20	Bacteria; Tenericutes; Mollicutes; Mycoplasmataceae; Mycoplasma	Animal pathogen	
Mycoplasma hyorhinis HUB-1	mhr	658	137	30	25	Bacteria; Tenericutes; Mollicutes; Mycoplasmataceae; Mycoplasma	Animal pathogen, Human pathogen	
Methanospirillum hungatei	mhu	3139	531	73	48	Archaea; Euryarchaeota; Methanomicrobia; Methanomicrobiales; Methanospirillaceae; Methanospirillum		
Mycoplasma hyopneumoniae 232	mhy	691	120	34	22	Bacteria; Tenericutes; Mollicutes; Mycoplasmataceae; Mycoplasma	Animal pathogen	
Methanocaldococcus infernus	mif	1441	422	75	46	Archaea; Euryarchaeota; Methanococci; Methanococcales; Methanocaldococcaceae; Methanocaldococcus		
Methanotorris igneus	mig	1772	450	74	48	Archaea; Euryarchaeota; Methanococci; Methanococcales; Methanocaldococcaceae; Methanotorris		
Micromonospora sp. L5	mil	6150	1311	108	67	Bacteria; Actinobacteria; Micromonosporales; Micromonosporaceae; Micromonospora		
Methylacidiphilum infernorum	min	2472	636	86	55	Bacteria; Verrucomicrobia; Methylacidiphilae; Methylacidiphilales; Methylacidiphilaceae; Methylacidiphilum		
Methanocaldococcus jannaschii	mja	1770	453	72	45	Archaea; Euryarchaeota; Methanococci; Methanococcales; Methanocaldococcaceae; Methanocaldococcus		
Mycobacterium sinense	mjd	4346	1074	106	70	Bacteria; Actinobacteria; Corynebacteriales; Mycobacteriaceae; Mycobacterium	Human pathogen	
Mycobacterium sp. JLS	mjl	5739	1208	116	75	Bacteria; Actinobacteria; Corynebacteriales; Mycobacteriaceae; Mycobacterium		
Methanopyrus kandleri	mka	1687	365	68	41	Archaea; Euryarchaeota; Methanopyri; Methanopyrales; Methanopyraceae; Methanopyrus		
Mycobacterium sp. KMS	mkm	5975	1201	115	75	Bacteria; Actinobacteria; Corynebacteriales; Mycobacteriaceae; Mycobacterium		
Methanocorpusculum labreanum	mla	1739	440	66	45	Archaea; Euryarchaeota; Methanomicrobia; Methanomicrobiales; Methanocorpusculaceae; Methanocorpusculum		
Mycobacterium leprae Br4923	mlb	1604	664	77	63	Bacteria; Actinobacteria; Corynebacteriales; Mycobacteriaceae; Mycobacterium	Human pathogen	
Mycoplasma leachii PG50	mlc	882	213	39	26	Bacteria; Tenericutes; Mollicutes; Mycoplasmataceae; Mycoplasma	Animal pathogen	
Mycobacterium leprae TN	mle	1605	668	77	63	Bacteria; Actinobacteria; Corynebacteriales; Mycobacteriaceae; Mycobacterium	Human pathogen, Animal pathogen	
Mesorhizobium loti MAFF303099	mlo	7281	1872	115	69	Bacteria; Proteobacteria; Alphaproteobacteria; Rhizobiales; Phyllobacteriaceae; Mesorhizobium	Plant endosymbiont	
Micrococcus luteus	mlu	2236	770	82	56	Bacteria; Actinobacteria; Micrococcales; Micrococcaceae; Micrococcus		
Methanosarcina mazei Go1	mma	3371	552	77	50	Archaea; Euryarchaeota; Methanomicrobia; Methanosarcinales; Methanosarcinaceae; Methanosarcina		
Methylotenera mobilis	mmb	2338	748	81	53	Bacteria; Proteobacteria; Betaproteobacteria; Nitrosomonadales; Methylophilaceae; Methylotenera		
Mycobacterium sp. MCS	mmc	5615	1197	115	75	Bacteria; Actinobacteria; Corynebacteriales; Mycobacteriaceae; Mycobacterium		
Marinomonas mediterranea	mme	4121	1326	108	72	Bacteria; Proteobacteria; Gammaproteobacteria; Oceanospirillales; Oceanospirillaceae; Marinomonas		
Methanothermobacter marburgensis	mmg	1757	436	75	47	Archaea; Euryarchaeota; Methanobacteria; Methanobacteriales; Methanobacteriaceae; Methanothermobacter		
Methanohalophilus mahii	mmh	1987	514	74	47	Archaea; Euryarchaeota; Methanomicrobia; Methanosarcinales; Methanosarcinaceae; Methanohalophilus		
Mycobacterium marinum M	mmi	5452	1302	111	73	Bacteria; Actinobacteria; Corynebacteriales; Mycobacteriaceae; Mycobacterium	Human pathogen, Animal pathogen	
Mycoplasma mycoides subsp. capri LC 95010	mml	924	214	44	27	Bacteria; Tenericutes; Mollicutes; Mycoplasmataceae; Mycoplasma	Animal pathogen	
Mycoplasma mobile	mmo	635	170	34	23	Bacteria; Tenericutes; Mollicutes; Mycoplasmataceae; Mycoplasma	Fish pathogen	
Methanococcus maripaludis S2	mmp	1722	446	73	45	Archaea; Euryarchaeota; Methanococci; Methanococcales; Methanococcaceae; Methanococcus		
Methanococcus maripaludis C5	mmq	1822	454	72	47	Archaea; Euryarchaeota; Methanococci; Methanococcales; Methanococcaceae; Methanococcus		
Maricaulis maris	mmr	3063	972	96	62	Bacteria; Proteobacteria; Alphaproteobacteria; Rhodobacterales; Hyphomonadaceae; Maricaulis		
Janthinobacterium sp. Marseille	mms	3697	903	93	60	Bacteria; Proteobacteria; Betaproteobacteria; Burkholderiales; Oxalobacteraceae; Janthinobacterium		
Methylomonas methanica	mmt	4494	944	92	59	Bacteria; Proteobacteria; Gammaproteobacteria; Methylococcales; Methylococcaceae; Methylomonas		
Mus musculus (mouse)	mmu	22084	2377	123	74	Eukaryota; Metazoa; Chordata; Craniata; Vertebrata; Euteleostomi; Mammalia; Eutheria; Euarchontoglires; Glires; Rodentia; Myomorpha; Muroidea; Muridae; Murinae; Mus; Mus		
Marinomonas sp. MWYL1	mmw	4439	1431	107	75	Bacteria; Proteobacteria; Gammaproteobacteria; Oceanospirillales; Oceanospirillaceae; Marinomonas		
Methanococcus maripaludis C6	mmx	1826	461	73	47	Archaea; Euryarchaeota; Methanococci; Methanococcales; Methanococcaceae; Methanococcus		
Mycoplasma mycoides subsp. mycoides SC PG1	mmy	1017	197	43	26	Bacteria; Tenericutes; Mollicutes; Mycoplasmataceae; Mycoplasma	Animal pathogen	
Methanococcus maripaludis C7	mmz	1788	447	72	45	Archaea; Euryarchaeota; Methanococci; Methanococcales; Methanococcaceae; Methanococcus		
Methylobacterium nodulans	mno	8309	1669	117	75	Bacteria; Proteobacteria; Alphaproteobacteria; Rhizobiales; Methylobacteriaceae; Methylobacterium		
Mycobacterium avium subsp. paratuberculosis K-10	mpa	4350	1200	109	73	Bacteria; Actinobacteria; Corynebacteriales; Mycobacteriaceae; Mycobacterium; Mycobacterium avium complex (MAC)	Animal pathogen	
Marinomonas posidonica	mpc	3491	1368	107	72	Bacteria; Proteobacteria; Gammaproteobacteria; Oceanospirillales; Oceanospirillaceae; Marinomonas		
Methanocella paludicola	mpd	3004	440	73	47	Archaea; Euryarchaeota; Methanomicrobia; Methanocellales; Methanocellaceae; Methanocella		
Mycoplasma penetrans	mpe	1037	198	44	30	Bacteria; Tenericutes; Mollicutes; Mycoplasmataceae; Mycoplasma	Human pathogen	
Methanolacinia petrolearia	mpi	2785	488	71	44	Archaea; Euryarchaeota; Methanomicrobia; Methanomicrobiales; Methanomicrobiaceae; Methanolacinia		
Candidatus Methanosphaerula palustris	mpl	2655	525	72	47	Archaea; Euryarchaeota; Methanomicrobia; Methanomicrobiales; Methanoregulaceae; Methanosphaerula		
Mycoplasma pneumoniae M129	mpn	690	153	34	23	Bacteria; Tenericutes; Mollicutes; Mycoplasmataceae; Mycoplasma	Human pathogen	
Methylobacterium populi	mpo	5365	1405	106	70	Bacteria; Proteobacteria; Alphaproteobacteria; Rhizobiales; Methylobacteriaceae; Methylobacterium	Methylotroph	
Moniliophthora perniciosa	mpr	13560	882	89	56	Eukaryota; Fungi; Dikarya; Basidiomycota; Agaricomycotina; Agaricomycetes; Agaricomycetidae; Agaricales; Marasmiaceae; Moniliophthora	Plant pathogen	
Melissococcus plutonius ATCC 35311	mps	1885	496	65	40	Bacteria; Firmicutes; Bacilli; Lactobacillales; Enterococcaceae; Melissococcus		
Methylibium petroleiphilum	mpt	4449	1230	108	70	Bacteria; Proteobacteria; Betaproteobacteria; Burkholderiales; Methylibium		
Mycoplasma pulmonis	mpu	782	142	33	24	Bacteria; Tenericutes; Mollicutes; Mycoplasmataceae; Mycoplasma	Animal pathogen	
Mycobacterium tuberculosis H37Ra	mra	4034	1147	107	71	Bacteria; Actinobacteria; Corynebacteriales; Mycobacteriaceae; Mycobacterium; Mycobacterium tuberculosis complex	Human pathogen, Animal pathogen	
Meiothermus ruber DSM 1279	mrb	3014	1031	93	64	Bacteria; Deinococcus-Thermus; Deinococci; Thermales; Thermaceae; Meiothermus		
Methylobacterium radiotolerans	mrd	6431	1574	114	74	Bacteria; Proteobacteria; Alphaproteobacteria; Rhizobiales; Methylobacteriaceae; Methylobacterium		
Methanobrevibacter ruminantium	mru	2217	468	72	50	Archaea; Euryarchaeota; Methanobacteria; Methanobacteriales; Methanobacteriaceae; Methanobrevibacter		
Metallosphaera sedula	mse	2256	645	88	52	Archaea; Crenarchaeota; Thermoprotei; Sulfolobales; Sulfolobaceae; Metallosphaera	Carbon fixation	
Methanobrevibacter smithii	msi	1795	417	72	49	Archaea; Euryarchaeota; Methanobacteria; Methanobacteriales; Methanobacteriaceae; Methanobrevibacter		
Mycoplasma suis KI3806	msk	799	52	21	12	Bacteria; Tenericutes; Mollicutes; Mycoplasmataceae; Mycoplasma	Animal pathogen	
Methylocella silvestris	msl	3818	1185	102	72	Bacteria; Proteobacteria; Alphaproteobacteria; Rhizobiales; Beijerinckiaceae; Methylocella		
Mycobacterium smegmatis MC2 155	msm	6717	1541	118	75	Bacteria; Actinobacteria; Corynebacteriales; Mycobacteriaceae; Mycobacterium		
Mycobacterium gilvum Spyr1	msp	5349	1156	107	72	Bacteria; Actinobacteria; Corynebacteriales; Mycobacteriaceae; Mycobacterium		Isolated from Perivleptos, a creosote polluted site in Epirus, Greece (12 Km North of the city of Ioannina), where a wood preserving industry was operating for over 30 years.
Mycoplasma suis Illinois	mss	844	50	21	12	Bacteria; Tenericutes; Mollicutes; Mycoplasmataceae; Mycoplasma	Animal pathogen	
Methanosphaera stadtmanae	mst	1534	403	70	50	Archaea; Euryarchaeota; Methanobacteria; Methanobacteriales; Methanobacteriaceae; Methanosphaera		
Mannheimia succiniciproducens	msu	2384	913	82	54	Bacteria; Proteobacteria; Gammaproteobacteria; Pasteurellales; Pasteurellaceae; Basfia		
Meiothermus silvanus	msv	3505	1088	97	64	Bacteria; Deinococcus-Thermus; Deinococci; Thermales; Thermaceae; Meiothermus		
Mycoplasma synoviae 53	msy	681	119	35	25	Bacteria; Tenericutes; Mollicutes; Mycoplasmataceae; Mycoplasma	Animal pathogen	
Moorella thermoacetica	mta	2460	673	76	56	Bacteria; Firmicutes; Clostridia; Thermoanaerobacterales; Thermoanaerobacteraceae; Moorella group; Moorella	Acetogen, Carbon fixation	
Mycobacterium tuberculosis KZN 1435	mtb	4060	1126	106	71	Bacteria; Actinobacteria; Corynebacteriales; Mycobacteriaceae; Mycobacterium; Mycobacterium tuberculosis complex	Human pathogen	
Mycobacterium tuberculosis CDC1551	mtc	4189	1132	106	70	Bacteria; Actinobacteria; Corynebacteriales; Mycobacteriaceae; Mycobacterium; Mycobacterium tuberculosis complex	Human pathogen	
Mycobacterium tuberculosis F11	mtf	3941	1129	107	71	Bacteria; Actinobacteria; Corynebacteriales; Mycobacteriaceae; Mycobacterium; Mycobacterium tuberculosis complex	Human pathogen	
Methanothermobacter thermautotrophicus	mth	1869	437	73	46	Archaea; Euryarchaeota; Methanobacteria; Methanobacteriales; Methanobacteriaceae; Methanothermobacter		
Methanosaeta thermophila	mtp	1696	474	71	48	Archaea; Euryarchaeota; Methanomicrobia; Methanosarcinales; Methanosaetaceae; Methanothrix		
Microbacterium testaceum	mts	3676	967	94	61	Bacteria; Actinobacteria; Micrococcales; Microbacteriaceae; Microbacterium		
Marivirga tractuosa	mtt	3757	902	98	65	Bacteria; Bacteroidetes; Cytophagia; Cytophagales; Flammeovirgaceae; Marivirga		
Mycobacterium tuberculosis H37Rv	mtu	3906	1111	106	71	Bacteria; Actinobacteria; Corynebacteriales; Mycobacteriaceae; Mycobacterium; Mycobacterium tuberculosis complex	Human pathogen, Animal pathogen	
Mycobacterium ulcerans	mul	4241	1115	103	71	Bacteria; Actinobacteria; Corynebacteriales; Mycobacteriaceae; Mycobacterium	Human pathogen	
Mycobacterium vanbaalenii	mva	5979	1181	110	75	Bacteria; Actinobacteria; Corynebacteriales; Mycobacteriaceae; Mycobacterium		
Methanococcus vannielii	mvn	1678	449	74	46	Archaea; Euryarchaeota; Methanococci; Methanococcales; Methanococcaceae; Methanococcus		
Methanococcus voltae	mvo	1717	405	72	44	Archaea; Euryarchaeota; Methanococci; Methanococcales; Methanococcaceae; Methanococcus		
Methanocaldococcus vulcanius	mvu	1742	463	73	45	Archaea; Euryarchaeota; Methanococci; Methanococcales; Methanocaldococcaceae; Methanocaldococcus		
Myxococcus xanthus	mxa	7331	1192	106	70	Bacteria; Proteobacteria; Deltaproteobacteria; Myxococcales; Cystobacterineae; Myxococcaceae; Myxococcus		
Nautilia profundicola	nam	1730	505	77	50	Bacteria; Proteobacteria; Epsilonproteobacteria; Nautiliales; Nautiliaceae; Nautilia		
Novosphingobium aromaticivorans	nar	3937	1286	106	72	Bacteria; Proteobacteria; Alphaproteobacteria; Sphingomonadales; Sphingomonadaceae; Novosphingobium		
'Nostoc azollae' 0708	naz	3651	732	96	59	Bacteria; Cyanobacteria; Nostocales; Nostocaceae; Trichormus	Photosynthesis	
Nocardioides sp. JS614	nca	4909	1199	112	66	Bacteria; Actinobacteria; Propionibacteriales; Nocardioidaceae; Nocardioides		
Neurospora crassa	ncr	9758	1632	100	64	Eukaryota; Fungi; Dikarya; Ascomycota; Pezizomycotina; Sordariomycetes; Sordariomycetidae; Sordariales; Sordariaceae; Neurospora		
Nocardiopsis dassonvillei	nda	5497	1196	106	62	Bacteria; Actinobacteria; Streptosporangiales; Nocardiopsaceae; Nocardiopsis		
Nitrospira defluvii	nde	4268	740	87	60	Bacteria; Nitrospirae; Nitrospirales; Nitrospiraceae; Nitrospira		
Nanoarchaeum equitans	neq	536	5	5	4	Archaea; Nanoarchaeota; Nanoarchaeales; Nanoarchaeaceae; Nanoarchaeum		
Nitrosomonas eutropha	net	2551	871	84	60	Bacteria; Proteobacteria; Betaproteobacteria; Nitrosomonadales; Nitrosomonadaceae; Nitrosomonas	Ammonia oxidation	
Nitrosomonas europaea	neu	2462	816	86	61	Bacteria; Proteobacteria; Betaproteobacteria; Nitrosomonadales; Nitrosomonadaceae; Nitrosomonas	Ammonia oxidation	
Nocardia farcinica IFM 10152	nfa	5946	1159	109	74	Bacteria; Actinobacteria; Corynebacteriales; Nocardiaceae; Nocardia	Human pathogen, Animal pathogen	
Aspergillus fischeri	nfi	10395	1780	100	69	Eukaryota; Fungi; Dikarya; Ascomycota; Pezizomycotina; Eurotiomycetes; Eurotiomycetidae; Eurotiales; Aspergillaceae; Aspergillus	Methylotroph, Plant pathogen	
Neisseria gonorrhoeae NCCP11945	ngk	2674	787	84	57	Bacteria; Proteobacteria; Betaproteobacteria; Neisseriales; Neisseriaceae; Neisseria	Human pathogen	
Neisseria gonorrhoeae FA 1090	ngo	1886	759	83	57	Bacteria; Proteobacteria; Betaproteobacteria; Neisseriales; Neisseriaceae; Neisseria	Human pathogen	
Naegleria gruberi	ngr	15709	813	89	61	Eukaryota; Heterolobosea; Schizopyrenida; Vahlkampfiidae; Naegleria		
Nitrobacter hamburgensis	nha	4326	1082	96	65	Bacteria; Proteobacteria; Alphaproteobacteria; Rhizobiales; Bradyrhizobiaceae; Nitrobacter		
Nitrosococcus halophilus	nhl	3817	929	91	67	Bacteria; Proteobacteria; Gammaproteobacteria; Chromatiales; Chromatiaceae; Nitrosococcus	Ammonia oxidation	
Nitratiruptor sp. SB155-2	nis	1843	523	77	52	Bacteria; Proteobacteria; Epsilonproteobacteria; Nitratiruptor	Denitrification	
Nitrosomonas sp. AL212	nit	2983	882	84	61	Bacteria; Proteobacteria; Betaproteobacteria; Nitrosomonadales; Nitrosomonadaceae; Nitrosomonas	Ammonia oxidation	
Neisseria lactamica	nla	1972	784	81	57	Bacteria; Proteobacteria; Betaproteobacteria; Neisseriales; Neisseriaceae; Neisseria		
Neisseria meningitidis Z2491 (serogroup A)	nma	1909	782	85	57	Bacteria; Proteobacteria; Betaproteobacteria; Neisseriales; Neisseriaceae; Neisseria	Human pathogen	
Neisseria meningitidis FAM18 (serogroup C)	nmc	1917	767	85	57	Bacteria; Proteobacteria; Betaproteobacteria; Neisseriales; Neisseriaceae; Neisseria	Human pathogen	
Neisseria meningitidis MC58 (serogroup B)	nme	1943	751	84	57	Bacteria; Proteobacteria; Betaproteobacteria; Neisseriales; Neisseriaceae; Neisseria	Human pathogen	
Natrialba magadii	nmg	4212	772	83	59	Archaea; Euryarchaeota; Halobacteria; Natrialbales; Natrialbaceae; Natrialba		
Neisseria meningitidis alpha14 (cnl strain)	nmi	1872	791	85	57	Bacteria; Proteobacteria; Betaproteobacteria; Neisseriales; Neisseriaceae; Neisseria		
Nakamurella multipartita	nml	5240	1373	107	62	Bacteria; Actinobacteria; Nakamurellales; Nakamurellaceae; Nakamurella		
Neisseria meningitidis 053442 (serogroup C)	nmn	2020	791	84	57	Bacteria; Proteobacteria; Betaproteobacteria; Neisseriales; Neisseriaceae; Neisseria	Human pathogen	
Nitrosopumilus maritimus	nmr	1795	433	68	48	Archaea; Thaumarchaeota; Nitrosopumilales; Nitrosopumilaceae; Nitrosopumilus	Ammonia oxidation	
Nitrosospira multiformis	nmu	2805	821	82	57	Bacteria; Proteobacteria; Betaproteobacteria; Nitrosomonadales; Nitrosomonadaceae; Nitrosospira	Ammonia oxidation	
Nitrosococcus oceani	noc	3017	950	90	66	Bacteria; Proteobacteria; Gammaproteobacteria; Chromatiales; Chromatiaceae; Nitrosococcus	Ammonia oxidation	
Natronomonas pharaonis	nph	2802	661	86	54	Archaea; Euryarchaeota; Halobacteria; Halobacteriales; Haloarculaceae; Natronomonas		
Novosphingobium sp. PP1Y	npp	4683	1338	111	70	Bacteria; Proteobacteria; Alphaproteobacteria; Sphingomonadales; Sphingomonadaceae; Novosphingobium		
Nostoc punctiforme	npu	6690	950	109	65	Bacteria; Cyanobacteria; Nostocales; Nostocaceae; Nostoc	Photosynthesis	
Neorickettsia risticii	nri	898	227	55	33	Bacteria; Proteobacteria; Alphaproteobacteria; Rickettsiales; Anaplasmataceae; Neorickettsia	Animal pathogen	
Nitratifractor salsuginis	nsa	2088	601	81	56	Bacteria; Proteobacteria; Epsilonproteobacteria; Campylobacterales; Nitratifractor	Methylotroph	
Neorickettsia sennetsu	nse	932	235	56	34	Bacteria; Proteobacteria; Alphaproteobacteria; Rickettsiales; Anaplasmataceae; Neorickettsia	Human pathogen	Intracellular vector-borne pathogens that cause human ehrlichiosis, an emerging infectious disease.
Natranaerobius thermophilus	nth	2906	683	80	54	Bacteria; Firmicutes; Clostridia; Natranaerobiales; Natranaerobiaceae; Natranaerobius		
Nematostella vectensis (sea anemone)	nve	24773	1546	113	69	Eukaryota; Metazoa; Cnidaria; Anthozoa; Hexacorallia; Actiniaria; Edwardsiidae; Nematostella		
Nasonia vitripennis (jewel wasp)	nvi	13358	1135	98	67	Eukaryota; Metazoa; Ecdysozoa; Arthropoda; Hexapoda; Insecta; Pterygota; Neoptera; Holometabola; Hymenoptera; Apocrita; Terebrantes; Chalcidoidea; Pteromalidae; Pteromalinae; Nasonia		
Nitrosococcus watsonii	nwa	2908	904	88	65	Bacteria; Proteobacteria; Gammaproteobacteria; Chromatiales; Chromatiaceae; Nitrosococcus	Ammonia oxidation	
Nitrobacter winogradskyi	nwi	3122	1070	97	64	Bacteria; Proteobacteria; Alphaproteobacteria; Rhizobiales; Bradyrhizobiaceae; Nitrobacter		
Ornithorhynchus anatinus (platypus)	oaa	19839	2195	117	74	Eukaryota; Metazoa; Chordata; Craniata; Vertebrata; Euteleostomi; Mammalia; Monotremata; Ornithorhynchidae; Ornithorhynchus		
Ochrobactrum anthropi ATCC 49188	oan	4799	1400	103	66	Bacteria; Proteobacteria; Alphaproteobacteria; Rhizobiales; Brucellaceae; Ochrobactrum	Human pathogen, Denitrification	
Oligotropha carboxidovorans OM5 (Mississippi)	oca	3722	998	98	65	Bacteria; Proteobacteria; Alphaproteobacteria; Rhizobiales; Bradyrhizobiaceae; Oligotropha		
Oceanobacillus iheyensis	oih	3496	1193	91	62	Bacteria; Firmicutes; Bacilli; Bacillales; Bacillaceae; Oceanobacillus	Methylotroph	
Olsenella uli	ols	1739	576	62	50	Bacteria; Actinobacteria; Coriobacteriia; Coriobacteriales; Atopobiaceae; Olsenella	Human pathogen	
Ostreococcus lucimarinus	olu	7603	1062	99	62	Eukaryota; Viridiplantae; Chlorophyta; prasinophytes; Mamiellophyceae; Mamiellales; Bathycoccaceae; Ostreococcus	Photosynthesis	
Oenococcus oeni	ooe	1691	515	65	47	Bacteria; Firmicutes; Bacilli; Lactobacillales; Leuconostocaceae; Oenococcus		
Oceanithermus profundus	opr	2373	642	83	55	Bacteria; Deinococcus-Thermus; Deinococci; Thermales; Thermaceae; Oceanithermus		
Oryza sativa japonica (Japanese rice) (RefSeq)	osa	28073	2183	119	77	Eukaryota; Viridiplantae; Streptophyta; Embryophyta; Tracheophyta; Spermatophyta; Magnoliophyta; Liliopsida; Poales; Poaceae; BOP clade; Oryzoideae; Oryzeae; Oryzinae; Oryza; Oryza sativa	Photosynthesis	
Odoribacter splanchnicus	osp	3497	666	86	54	Bacteria; Bacteroidetes; Bacteroidia; Bacteroidales; Odoribacteraceae; Odoribacter		
Ostreococcus tauri	ota	7765	956	102	60	Eukaryota; Viridiplantae; Chlorophyta; prasinophytes; Mamiellophyceae; Mamiellales; Bathycoccaceae; Ostreococcus	Photosynthesis	
Opitutus terrae	ote	4612	893	91	57	Bacteria; Verrucomicrobia; Opitutae; Opitutales; Opitutaceae; Opitutus		
Orientia tsutsugamushi Boryong	ots	1182	97	38	28	Bacteria; Proteobacteria; Alphaproteobacteria; Rickettsiales; Rickettsiaceae; Rickettsieae; Orientia	Human pathogen	
Orientia tsutsugamushi Ikeda	ott	1967	111	41	28	Bacteria; Proteobacteria; Alphaproteobacteria; Rickettsiales; Rickettsiaceae; Rickettsieae; Orientia	Human pathogen	
Prosthecochloris aestuarii	paa	2327	649	91	56	Bacteria; Chlorobi; Chlorobia; Chlorobiales; Chlorobiaceae; Prosthecochloris		
Pyrococcus abyssi	pab	1784	425	70	47	Archaea; Euryarchaeota; Thermococci; Thermococcales; Thermococcaceae; Pyrococcus		
Propionibacterium acnes KPA171202	pac	2297	825	85	49	Bacteria; Actinobacteria; Propionibacteriales; Propionibacteriaceae; Cutibacterium	Human pathogen	
Pseudomonas aeruginosa PAO1	pae	5572	1705	126	74	Bacteria; Proteobacteria; Gammaproteobacteria; Pseudomonadales; Pseudomonadaceae; Pseudomonas		
Pseudomonas aeruginosa LESB58	pag	5931	1681	126	74	Bacteria; Proteobacteria; Gammaproteobacteria; Pseudomonadales; Pseudomonadaceae; Pseudomonas		
Porphyromonas asaccharolytica	pah	1699	403	81	51	Bacteria; Bacteroidetes; Bacteroidia; Bacteroidales; Porphyromonadaceae; Porphyromonas		
Pyrobaculum aerophilum	pai	2605	546	75	51	Archaea; Crenarchaeota; Thermoprotei; Thermoproteales; Thermoproteaceae; Pyrobaculum	Dissimilatory sulfate reduction	
Propionibacterium acnes SK137	pak	2352	823	85	49	Bacteria; Actinobacteria; Propionibacteriales; Propionibacteriaceae; Cutibacterium		
Candidatus Phytoplasma australiense	pal	684	71	23	16	Bacteria; Tenericutes; Mollicutes; Acholeplasmatales; Acholeplasmataceae; Candidatus Phytoplasma; 16SrXII (Stolbur group)	Plant pathogen	
Pantoea ananatis LMG 20103	pam	4241	1759	109	68	Bacteria; Proteobacteria; Gammaproteobacteria; Enterobacterales; Erwiniaceae; Pantoea		
Podospora anserina	pan	10600	1609	102	66	Eukaryota; Fungi; Dikarya; Ascomycota; Pezizomycotina; Sordariomycetes; Sordariomycetidae; Sordariales; Lasiosphaeriaceae; Podospora		
Pantoea sp. At-9b	pao	5770	1912	115	71	Bacteria; Proteobacteria; Gammaproteobacteria; Enterobacterales; Erwiniaceae; Pantoea		
Pseudomonas aeruginosa PA7	pap	6286	1756	127	74	Bacteria; Proteobacteria; Gammaproteobacteria; Pseudomonadales; Pseudomonadaceae; Pseudomonas		
Psychrobacter arcticus	par	2120	812	88	63	Bacteria; Proteobacteria; Gammaproteobacteria; Pseudomonadales; Moraxellaceae; Psychrobacter		
Pyrobaculum arsenaticum	pas	2298	582	73	48	Archaea; Crenarchaeota; Thermoprotei; Thermoproteales; Thermoproteaceae; Pyrobaculum	Dissimilatory sulfate reduction	
Pseudoalteromonas atlantica	pat	4281	1427	102	68	Bacteria; Proteobacteria; Gammaproteobacteria; Alteromonadales; Pseudoalteromonadaceae; Pseudoalteromonas		
Pseudomonas aeruginosa UCBPP-PA14	pau	5892	1689	126	74	Bacteria; Proteobacteria; Gammaproteobacteria; Pseudomonadales; Pseudomonadaceae; Pseudomonas		
Photorhabdus asymbiotica	pay	4417	1585	103	65	Bacteria; Proteobacteria; Gammaproteobacteria; Enterobacterales; Morganellaceae; Photorhabdus	Human pathogen	
Pseudomonas brassicacearum subsp. brassicacearum NFM421	pba	6095	1780	119	73	Bacteria; Proteobacteria; Gammaproteobacteria; Pseudomonadales; Pseudomonadaceae; Pseudomonas	Denitrification	
Plasmodium berghei	pbe	9821	355	61	42	Eukaryota; Alveolata; Apicomplexa; Aconoidasida; Haemosporida; Plasmodiidae; Plasmodium; Plasmodium (Vinckeia)	Animal pathogen	
Parvularcula bermudensis	pbr	2687	786	93	62	Bacteria; Proteobacteria; Alphaproteobacteria; Parvularculales; Parvularculaceae; Parvularcula		
Rubinisphaera brasiliensis	pbs	4750	766	95	62	Bacteria; Planctomycetes; Planctomycetia; Planctomycetales; Planctomycetaceae; Rubinisphaera		
Pelobacter carbinolicus	pca	3304	739	84	57	Bacteria; Proteobacteria; Deltaproteobacteria; Desulfuromonadales; Desulfuromonadaceae; Pelobacter		
Plasmodium chabaudi	pcb	5154	346	61	42	Eukaryota; Alveolata; Apicomplexa; Aconoidasida; Haemosporida; Plasmodiidae; Plasmodium; Plasmodium (Vinckeia)	Animal pathogen	
Pyrobaculum calidifontis	pcl	2149	528	75	49	Archaea; Crenarchaeota; Thermoprotei; Thermoproteales; Thermoproteaceae; Pyrobaculum		
Psychrobacter cryohalolentis	pcr	2511	925	97	68	Bacteria; Proteobacteria; Gammaproteobacteria; Pseudomonadales; Moraxellaceae; Psychrobacter		
Penicillium rubens	pcs	12791	1778	100	70	Eukaryota; Fungi; Dikarya; Ascomycota; Pezizomycotina; Eurotiomycetes; Eurotiomycetidae; Eurotiales; Aspergillaceae; Penicillium; Penicillium chrysogenum species complex		
Pectobacterium carotovorum subsp. carotovorum PC1	pct	4246	1684	106	69	Bacteria; Proteobacteria; Gammaproteobacteria; Enterobacterales; Pectobacteriaceae; Pectobacterium	Plant pathogen	
Candidatus Protochlamydia amoebophila	pcu	2031	261	64	39	Bacteria; Chlamydiae; Parachlamydiales; Parachlamydiaceae; Candidatus Protochlamydia	Endosymbiont	
Paracoccus denitrificans	pde	5077	1615	120	75	Bacteria; Proteobacteria; Alphaproteobacteria; Rhodobacterales; Rhodobacteraceae; Paracoccus		
Parabacteroides distasonis	pdi	3850	855	87	57	Bacteria; Bacteroidetes; Bacteroidia; Bacteroidales; Tannerellaceae; Parabacteroides	Human pathogen	Opportunistic pathogen.
Prevotella denticola	pdn	2386	570	73	50	Bacteria; Bacteroidetes; Bacteroidia; Bacteroidales; Prevotellaceae; Prevotella		
Pseudonocardia dioxanivorans	pdx	6681	1445	112	75	Bacteria; Actinobacteria; Pseudonocardiales; Pseudonocardiaceae; Pseudonocardia	Hydrogen oxidation	
Candidatus Pelagibacter sp. IMCC9063	pel	1447	603	80	57	Bacteria; Proteobacteria; Alphaproteobacteria; Pelagibacterales; Pelagibacteraceae; Candidatus Pelagibacter		
Pseudomonas entomophila	pen	5134	1573	116	73	Bacteria; Proteobacteria; Gammaproteobacteria; Pseudomonadales; Pseudomonadaceae; Pseudomonas	Insect pathogen	
Plasmodium falciparum 3D7	pfa	5331	344	61	42	Eukaryota; Alveolata; Apicomplexa; Aconoidasida; Haemosporida; Plasmodiidae; Plasmodium; Plasmodium (Laverania)	Human pathogen	
Plasmodium falciparum Dd2	pfd	4955	266	52	38	Eukaryota; Alveolata; Apicomplexa; Aconoidasida; Haemosporida; Plasmodiidae; Plasmodium; Plasmodium (Laverania)	Human pathogen	
Plasmodium falciparum HB3	pfh	5367	340	61	42	Eukaryota; Alveolata; Apicomplexa; Aconoidasida; Haemosporida; Plasmodiidae; Plasmodium; Plasmodium (Laverania)	Human pathogen	
Pseudomonas protegens Pf-5	pfl	6108	1748	123	73	Bacteria; Proteobacteria; Gammaproteobacteria; Pseudomonadales; Pseudomonadaceae; Pseudomonas		
Pseudomonas fluorescens Pf0-1	pfo	5722	1717	118	72	Bacteria; Proteobacteria; Gammaproteobacteria; Pseudomonadales; Pseudomonadaceae; Pseudomonas	Plant pathogen	
Propionibacterium freudenreichii subsp. shermanii CIRM-BIA1	pfr	2375	779	85	55	Bacteria; Actinobacteria; Propionibacteriales; Propionibacteriaceae; Propionibacterium		
Pseudomonas fluorescens SBW25	pfs	5921	1774	119	74	Bacteria; Proteobacteria; Gammaproteobacteria; Pseudomonadales; Pseudomonadaceae; Pseudomonas	Plant pathogen	
Pyrococcus furiosus DSM 3638	pfu	2065	588	71	46	Archaea; Euryarchaeota; Thermococci; Thermococcales; Thermococcaceae; Pyrococcus		
Pseudomonas fulva	pfv	4461	1374	110	73	Bacteria; Proteobacteria; Gammaproteobacteria; Pseudomonadales; Pseudomonadaceae; Pseudomonas		
Porphyromonas gingivalis W83	pgi	1909	407	82	52	Bacteria; Bacteroidetes; Bacteroidia; Bacteroidales; Porphyromonadaceae; Porphyromonas	Human pathogen	
Porphyromonas gingivalis ATCC 33277	pgn	2090	437	82	51	Bacteria; Bacteroidetes; Bacteroidia; Bacteroidales; Porphyromonadaceae; Porphyromonas	Human pathogen	
Meyerozyma guilliermondii	pgu	5920	1438	86	65	Eukaryota; Fungi; Dikarya; Ascomycota; Saccharomycotina; Saccharomycetes; Saccharomycetales; Debaryomycetaceae; Meyerozyma	Human pathogen, Methylotroph	Haploid emerging pathogen.
Polymorphum gilvum	pgv	4393	1474	111	72	Bacteria; Proteobacteria; Alphaproteobacteria; Polymorphum		
Pseudoalteromonas haloplanktis	pha	3486	1262	99	64	Bacteria; Proteobacteria; Gammaproteobacteria; Alteromonadales; Pseudoalteromonadaceae; Pseudoalteromonas		
Pedobacter heparinus	phe	4252	913	93	63	Bacteria; Bacteroidetes; Sphingobacteriia; Sphingobacteriales; Sphingobacteriaceae; Pedobacter		
Pyrococcus horikoshii	pho	2061	417	66	46	Archaea; Euryarchaeota; Thermococci; Thermococcales; Thermococcaceae; Pyrococcus		
Pediculus humanus corporis (human body louse)	phu	10773	1173	102	64	Eukaryota; Metazoa; Ecdysozoa; Arthropoda; Hexapoda; Insecta; Pterygota; Neoptera; Paraneoptera; Psocodea; Phthiraptera; Anoplura; Pediculidae; Pediculus	Human pathogen	
Scheffersomyces stipitis	pic	5818	1468	90	64	Eukaryota; Fungi; Dikarya; Ascomycota; Saccharomycotina; Saccharomycetes; Saccharomycetales; Debaryomycetaceae; Scheffersomyces	Methylotroph	
Phytophthora infestans	pif	17797	1166	101	60	Eukaryota; Stramenopiles; Oomycetes; Peronosporales; Phytophthora	Plant pathogen	
Psychromonas ingrahamii	pin	3545	1339	93	63	Bacteria; Proteobacteria; Gammaproteobacteria; Alteromonadales; Psychromonadaceae; Psychromonas		
Pyrobaculum islandicum	pis	1978	507	71	48	Archaea; Crenarchaeota; Thermoprotei; Thermoproteales; Thermoproteaceae; Pyrobaculum	Carbon fixation	
Paenibacillus sp. JDR-2	pjd	6213	1258	97	65	Bacteria; Firmicutes; Bacilli; Bacillales; Paenibacillaceae; Paenibacillus	Methylotroph	
Plasmodium knowlesi	pkn	5102	347	60	42	Eukaryota; Alveolata; Apicomplexa; Aconoidasida; Haemosporida; Plasmodiidae; Plasmodium; Plasmodium (Plasmodium)	Animal pathogen, Human pathogen	
Parvibaculum lavamentivorans	pla	3636	1105	94	65	Bacteria; Proteobacteria; Alphaproteobacteria; Rhizobiales; Rhodobiaceae; Parvibaculum		
Planctopirus limnophila	plm	4258	674	91	58	Bacteria; Planctomycetes; Planctomycetia; Planctomycetales; Planctomycetaceae; Planctopirus		
Chlorobium luteolum	plt	2083	591	86	54	Bacteria; Chlorobi; Chlorobia; Chlorobiales; Chlorobiaceae; Chlorobium/Pelodictyon group; Pelodictyon	Anoxygenic photosynthesis, Carbon fixation	
Photorhabdus luminescens	plu	4683	1503	105	68	Bacteria; Proteobacteria; Gammaproteobacteria; Enterobacterales; Morganellaceae; Photorhabdus	Insect pathogen	
Prochlorococcus marinus SS120	pma	1882	629	88	55	Bacteria; Cyanobacteria; Synechococcales; Prochloraceae; Prochlorococcus	Photosynthesis	
Prochlorococcus marinus AS9601	pmb	1921	648	89	56	Bacteria; Cyanobacteria; Synechococcales; Prochloraceae; Prochlorococcus	Photosynthesis	
Prochlorococcus marinus MIT 9515	pmc	1906	675	89	54	Bacteria; Cyanobacteria; Synechococcales; Prochloraceae; Prochlorococcus	Photosynthesis	
Prochlorococcus marinus NATL1A	pme	2193	631	89	56	Bacteria; Cyanobacteria; Synechococcales; Prochloraceae; Prochlorococcus	Photosynthesis	
Prochlorococcus marinus MIT 9303	pmf	2997	690	95	58	Bacteria; Cyanobacteria; Synechococcales; Prochloraceae; Prochlorococcus	Photosynthesis	
Prochlorococcus marinus MIT 9301	pmg	1907	637	91	55	Bacteria; Cyanobacteria; Synechococcales; Prochloraceae; Prochlorococcus	Photosynthesis	
Prochlorococcus marinus MIT 9215	pmh	1983	662	91	57	Bacteria; Cyanobacteria; Synechococcales; Prochloraceae; Prochlorococcus	Photosynthesis	
Prochlorococcus marinus MIT 9312	pmi	1962	612	89	56	Bacteria; Cyanobacteria; Synechococcales; Prochloraceae; Prochlorococcus	Photosynthesis	
Prochlorococcus marinus MIT 9211	pmj	1855	624	88	54	Bacteria; Cyanobacteria; Synechococcales; Prochloraceae; Prochlorococcus	Photosynthesis	
Pseudomonas mendocina NK-01	pmk	4958	1406	116	72	Bacteria; Proteobacteria; Gammaproteobacteria; Pseudomonadales; Pseudomonadaceae; Pseudomonas	Denitrification	
Candidatus Phytoplasma mali	pml	482	51	17	14	Bacteria; Tenericutes; Mollicutes; Acholeplasmatales; Acholeplasmataceae; Candidatus Phytoplasma; 16SrX (Apple proliferation group)	Plant pathogen	
Prochlorococcus marinus MED4	pmm	1948	609	89	56	Bacteria; Cyanobacteria; Synechococcales; Prochloraceae; Prochlorococcus	Photosynthesis	
Prochlorococcus marinus NATL2A	pmn	2163	629	88	56	Bacteria; Cyanobacteria; Synechococcales; Prochloraceae; Prochlorococcus	Photosynthesis	
Petrotoga mobilis	pmo	1898	660	73	49	Bacteria; Thermotogae; Petrotogales; Petrotogaceae; Petrotoga		
Proteus mirabilis HI4320	pmr	3662	1306	95	62	Bacteria; Proteobacteria; Gammaproteobacteria; Enterobacterales; Morganellaceae; Proteus	Human pathogen	
Prochlorococcus marinus MIT 9313	pmt	2850	651	95	57	Bacteria; Cyanobacteria; Synechococcales; Prochloraceae; Prochlorococcus	Photosynthesis	
Pasteurella multocida subsp. multocida Pm70	pmu	2014	912	85	53	Bacteria; Proteobacteria; Gammaproteobacteria; Pasteurellales; Pasteurellaceae; Pasteurella	Animal pathogen, Human pathogen	
Persephonella marina	pmx	2051	563	85	55	Bacteria; Aquificae; Aquificales; Hydrogenothermaceae; Persephonella	Carbon fixation	
Pseudomonas mendocina ymp	pmy	4594	1316	112	67	Bacteria; Proteobacteria; Gammaproteobacteria; Pseudomonadales; Pseudomonadaceae; Pseudomonas		
Prevotella melaninogenica	pmz	2296	617	73	52	Bacteria; Bacteroidetes; Bacteroidia; Bacteroidales; Prevotellaceae; Prevotella		
Polaromonas naphthalenivorans	pna	4929	1350	111	74	Bacteria; Proteobacteria; Betaproteobacteria; Burkholderiales; Comamonadaceae; Polaromonas		
Polynucleobacter necessarius subsp. necessarius	pne	1508	588	75	59	Bacteria; Proteobacteria; Betaproteobacteria; Burkholderiales; Burkholderiaceae; Polynucleobacter		
Parastagonospora nodorum	pno	15990	1694	103	67	Eukaryota; Fungi; Dikarya; Ascomycota; Pezizomycotina; Dothideomycetes; Pleosporomycetidae; Pleosporales; Pleosporineae; Phaeosphaeriaceae; Parastagonospora	Plant pathogen, Methylotroph	
Polynucleobacter asymbioticus	pnu	2077	746	86	62	Bacteria; Proteobacteria; Betaproteobacteria; Burkholderiales; Burkholderiaceae; Polynucleobacter		
Polaromonas sp. JS666	pol	5453	1471	114	72	Bacteria; Proteobacteria; Betaproteobacteria; Burkholderiales; Comamonadaceae; Polaromonas		
Pongo abelii (Sumatran orangutan)	pon	23555	2422	121	74	Eukaryota; Metazoa; Chordata; Craniata; Vertebrata; Euteleostomi; Mammalia; Eutheria; Euarchontoglires; Primates; Haplorrhini; Catarrhini; Hominidae; Pongo		
Populus trichocarpa (black cottonwood)	pop	41525	1994	117	79	Eukaryota; Viridiplantae; Streptophyta; Embryophyta; Tracheophyta; Spermatophyta; Magnoliophyta; eudicotyledons; Gunneridae; Pentapetalae; rosids; fabids; Malpighiales; Salicaceae; Saliceae; Populus	Photosynthesis	
Onion yellows phytoplasma OY-M	poy	752	77	25	15	Bacteria; Tenericutes; Mollicutes; Acholeplasmatales; Acholeplasmataceae; Candidatus Phytoplasma; Candidatus Phytoplasma asteris	Plant pathogen	
Komagataella phaffii	ppa	5040	1310	85	64	Eukaryota; Fungi; Dikarya; Ascomycota; Saccharomycotina; Saccharomycetes; Saccharomycetales; Phaffomycetaceae; Komagataella	Methylotroph	
Pelobacter propionicus	ppd	3804	676	83	54	Bacteria; Proteobacteria; Deltaproteobacteria; Desulfuromonadales; Desulfuromonadaceae; Pelobacter		
Pediococcus pentosaceus ATCC 25745	ppe	1755	563	67	38	Bacteria; Firmicutes; Bacilli; Lactobacillales; Lactobacillaceae; Pediococcus		
Pseudomonas putida F1	ppf	5252	1713	117	74	Bacteria; Proteobacteria; Gammaproteobacteria; Pseudomonadales; Pseudomonadaceae; Pseudomonas		
Pseudomonas putida GB-1	ppg	5409	1642	116	73	Bacteria; Proteobacteria; Gammaproteobacteria; Pseudomonadales; Pseudomonadaceae; Pseudomonas		
Pelodictyon phaeoclathratiforme	pph	2707	645	92	53	Bacteria; Chlorobi; Chlorobia; Chlorobiales; Chlorobiaceae; Chlorobium/Pelodictyon group; Pelodictyon	Anoxygenic photosynthesis, Carbon fixation, Dissimilatory sulfate reduction	
Postia placenta	ppl	9083	219	60	49	Eukaryota; Fungi; Dikarya; Basidiomycota; Agaricomycotina; Agaricomycetes; Polyporales; Dacryobolaceae; Postia		
Paenibacillus polymyxa SC2	ppm	5387	1279	96	60	Bacteria; Firmicutes; Bacilli; Bacillales; Paenibacillaceae; Paenibacillus	Methylotroph	
Paludibacter propionicigenes	ppn	3020	716	86	59	Bacteria; Bacteroidetes; Bacteroidia; Bacteroidales; Paludibacteraceae; Paludibacter		
Photobacterium profundum	ppr	5480	1307	105	65	Bacteria; Proteobacteria; Gammaproteobacteria; Vibrionales; Vibrionaceae; Photobacterium		
Pseudomonas putida KT2440	ppu	5564	1613	115	73	Bacteria; Proteobacteria; Gammaproteobacteria; Pseudomonadales; Pseudomonadaceae; Pseudomonas		
Pseudomonas putida W619	ppw	5182	1692	117	76	Bacteria; Proteobacteria; Gammaproteobacteria; Pseudomonadales; Pseudomonadaceae; Pseudomonas		
Paenibacillus polymyxa E681	ppy	4764	1267	95	61	Bacteria; Firmicutes; Bacilli; Bacillales; Paenibacillaceae; Paenibacillus	Methylotroph	
Prevotella ruminicola	pru	2763	712	74	55	Bacteria; Bacteroidetes; Bacteroidia; Bacteroidales; Prevotellaceae; Prevotella		
Psychrobacter sp. PRwf-1	prw	2385	853	92	60	Bacteria; Proteobacteria; Gammaproteobacteria; Pseudomonadales; Moraxellaceae; Psychrobacter		
Pseudomonas stutzeri A1501	psa	4128	1268	114	70	Bacteria; Proteobacteria; Gammaproteobacteria; Pseudomonadales; Pseudomonadaceae; Pseudomonas	Denitrification	
Pseudomonas syringae pv. syringae B728a	psb	5089	1418	112	71	Bacteria; Proteobacteria; Gammaproteobacteria; Pseudomonadales; Pseudomonadaceae; Pseudomonas; Pseudomonas syringae	Plant pathogen	
Pirellula staleyi	psl	4717	720	96	60	Bacteria; Planctomycetes; Planctomycetia; Planctomycetales; Planctomycetaceae; Pirellula		
Pseudoalteromonas sp. SM9913	psm	3712	1249	95	64	Bacteria; Proteobacteria; Gammaproteobacteria; Alteromonadales; Pseudoalteromonadaceae; Pseudoalteromonas		
Pseudopedobacter saltans	psn	3792	815	90	61	Bacteria; Bacteroidetes; Sphingobacteriia; Sphingobacteriales; Sphingobacteriaceae; Pseudopedobacter		
Pseudomonas savastanoi pv. phaseolicola 1448A	psp	5172	1550	112	70	Bacteria; Proteobacteria; Gammaproteobacteria; Pseudomonadales; Pseudomonadaceae; Pseudomonas	Plant pathogen	
Pseudomonas syringae pv. tomato DC3000	pst	5619	1502	113	70	Bacteria; Proteobacteria; Gammaproteobacteria; Pseudomonadales; Pseudomonadaceae; Pseudomonas	Plant pathogen	
Pseudoxanthomonas suwonensis 11-1	psu	3070	1054	92	64	Bacteria; Proteobacteria; Gammaproteobacteria; Xanthomonadales; Xanthomonadaceae; Pseudoxanthomonas		
Pelotomaculum thermopropionicum	pth	2920	591	73	55	Bacteria; Firmicutes; Clostridia; Clostridiales; Peptococcaceae; Pelotomaculum		
Phaeodactylum tricornutum	pti	10392	1021	105	60	Eukaryota; Stramenopiles; Bacillariophyta; Bacillariophyceae; Bacillariophycidae; Naviculales; Phaeodactylaceae; Phaeodactylum	Photosynthesis	
Paramecium tetraurelia	ptm	40043	548	78	55	Eukaryota; Alveolata; Ciliophora; Intramacronucleata; Oligohymenophorea; Peniculida; Parameciidae; Paramecium		
Picrophilus torridus	pto	1535	598	76	49	Archaea; Euryarchaeota; Thermoplasmata; Thermoplasmatales; Picrophilaceae; Picrophilus		
Pan troglodytes (chimpanzee)	ptr	22999	2396	121	74	Eukaryota; Metazoa; Chordata; Craniata; Vertebrata; Euteleostomi; Mammalia; Eutheria; Euarchontoglires; Primates; Haplorrhini; Catarrhini; Hominidae; Pan		
Candidatus Pelagibacter ubique	pub	1354	634	89	53	Bacteria; Proteobacteria; Alphaproteobacteria; Pelagibacterales; Pelagibacteraceae; Candidatus Pelagibacter		
Pusillimonas sp. T7-7	put	3773	1043	99	66	Bacteria; Proteobacteria; Betaproteobacteria; Burkholderiales; Alcaligenaceae; Pusillimonas		
Pantoea vagans	pva	4590	1750	108	71	Bacteria; Proteobacteria; Gammaproteobacteria; Enterobacterales; Erwiniaceae; Pantoea		
Chlorobium phaeovibrioides	pvi	1753	588	87	53	Bacteria; Chlorobi; Chlorobia; Chlorobiales; Chlorobiaceae; Chlorobium/Pelodictyon group; Chlorobium		
Plasmodium vivax	pvx	5392	343	60	43	Eukaryota; Alveolata; Apicomplexa; Aconoidasida; Haemosporida; Plasmodiidae; Plasmodium; Plasmodium (Plasmodium)	Human pathogen	
Pectobacterium parmentieri WPP163	pwa	4437	1663	106	69	Bacteria; Proteobacteria; Gammaproteobacteria; Enterobacterales; Pectobacteriaceae; Pectobacterium	Plant pathogen	
Pyrococcus sp. NA2	pyn	1980	500	68	45	Archaea; Euryarchaeota; Thermococci; Thermococcales; Thermococcaceae; Pyrococcus		
Plasmodium yoelii	pyo	7353	355	61	43	Eukaryota; Alveolata; Apicomplexa; Aconoidasida; Haemosporida; Plasmodiidae; Plasmodium; Plasmodium (Vinckeia)	Animal pathogen	
Phenylobacterium zucineum	pzu	3854	1172	105	65	Bacteria; Proteobacteria; Alphaproteobacteria; Caulobacterales; Caulobacteraceae; Phenylobacterium		
Rickettsia africae	raf	1041	179	52	37	Bacteria; Proteobacteria; Alphaproteobacteria; Rickettsiales; Rickettsiaceae; Rickettsieae; Rickettsia; spotted fever group	Human pathogen	
Rahnella sp. Y9602	rah	5111	1909	108	66	Bacteria; Proteobacteria; Gammaproteobacteria; Enterobacterales; Yersiniaceae; Rahnella		
Rickettsia akari	rak	1259	199	55	43	Bacteria; Proteobacteria; Alphaproteobacteria; Rickettsiales; Rickettsiaceae; Rickettsieae; Rickettsia; spotted fever group		
Ruminococcus albus	ral	3872	569	71	52	Bacteria; Firmicutes; Clostridia; Clostridiales; Ruminococcaceae; Ruminococcus		
Riemerella anatipestifer ATCC 11845 = DSM 15868	ran	1972	566	78	58	Bacteria; Bacteroidetes; Flavobacteriia; Flavobacteriales; Flavobacteriaceae; Riemerella		
Rhodopirellula baltica	rba	7325	849	97	61	Bacteria; Planctomycetes; Planctomycetia; Planctomycetales; Planctomycetaceae; Rhodopirellula		
Rickettsia bellii RML369-C	rbe	1429	197	56	40	Bacteria; Proteobacteria; Alphaproteobacteria; Rickettsiales; Rickettsiaceae; Rickettsieae; Rickettsia; belli group		
Robiginitalea biformata	rbi	3211	841	97	64	Bacteria; Bacteroidetes; Flavobacteriia; Flavobacteriales; Flavobacteriaceae; Robiginitalea		
Rickettsia bellii OSU 85-389	rbo	1476	194	56	40	Bacteria; Proteobacteria; Alphaproteobacteria; Rickettsiales; Rickettsiaceae; Rickettsieae; Rickettsia; belli group		
Roseiflexus castenholzii	rca	4330	1113	104	66	Bacteria; Chloroflexi; Chloroflexia; Chloroflexales; Roseiflexineae; Roseiflexaceae; Roseiflexus	Anoxygenic photosynthesis, Carbon fixation	
Rhodospirillum centenum	rce	4003	1207	104	64	Bacteria; Proteobacteria; Alphaproteobacteria; Rhodospirillales; Rhodospirillaceae; Rhodospirillum	Anoxygenic photosynthesis, Carbon fixation	
Methanocella arvoryzae	rci	3085	482	73	47	Archaea; Euryarchaeota; Methanomicrobia; Methanocellales; Methanocellaceae; Methanocella		
Rickettsia canadensis McKiel	rcm	1093	168	53	34	Bacteria; Proteobacteria; Alphaproteobacteria; Rickettsiales; Rickettsiaceae; Rickettsieae; Rickettsia; belli group		
Rickettsia conorii	rco	1374	188	53	38	Bacteria; Proteobacteria; Alphaproteobacteria; Rickettsiales; Rickettsiaceae; Rickettsieae; Rickettsia; spotted fever group	Human pathogen	
Rhodobacter capsulatus	rcp	3642	1483	105	67	Bacteria; Proteobacteria; Alphaproteobacteria; Rhodobacterales; Rhodobacteraceae; Rhodobacter	Anoxygenic photosynthesis, Carbon fixation	
Ricinus communis (castor bean)	rcu	20575	2135	119	79	Eukaryota; Viridiplantae; Streptophyta; Embryophyta; Tracheophyta; Spermatophyta; Magnoliophyta; eudicotyledons; Gunneridae; Pentapetalae; rosids; fabids; Malpighiales; Euphorbiaceae; Acalyphoideae; Acalypheae; Ricinus	Photosynthesis	
Roseobacter denitrificans	rde	4129	1661	114	70	Bacteria; Proteobacteria; Alphaproteobacteria; Rhodobacterales; Rhodobacteraceae; Roseobacter	Denitrification	
Rothia dentocariosa	rdn	2217	583	78	54	Bacteria; Actinobacteria; Micrococcales; Micrococcaceae; Rothia		
Rhizobium etli CIAT 652	rec	6056	1722	112	69	Bacteria; Proteobacteria; Alphaproteobacteria; Rhizobiales; Rhizobiaceae; Rhizobium/Agrobacterium group; Rhizobium	Plant endosymbiont	
Ralstonia eutropha H16	reh	6626	1746	116	77	Bacteria; Proteobacteria; Betaproteobacteria; Burkholderiales; Burkholderiaceae; Cupriavidus	Hydrogen oxidation	
Rhodococcus equi	req	4512	1175	108	72	Bacteria; Actinobacteria; Corynebacteriales; Nocardiaceae; Rhodococcus	Human pathogen, Animal pathogen	
Rhodococcus erythropolis PR4	rer	6437	1441	114	74	Bacteria; Actinobacteria; Corynebacteriales; Nocardiaceae; Rhodococcus		
Rhizobium etli CFN 42	ret	5957	1774	114	69	Bacteria; Proteobacteria; Alphaproteobacteria; Rhizobiales; Rhizobiaceae; Rhizobium/Agrobacterium group; Rhizobium	Plant endosymbiont	
Ralstonia eutropha JMP134	reu	6446	1806	119	80	Bacteria; Proteobacteria; Betaproteobacteria; Burkholderiales; Burkholderiaceae; Cupriavidus		
Rickettsia felis	rfe	1512	195	55	43	Bacteria; Proteobacteria; Alphaproteobacteria; Rickettsiales; Rickettsiaceae; Rickettsieae; Rickettsia; spotted fever group	Human pathogen, Animal pathogen	
Rhodoferax ferrireducens	rfr	4418	1392	105	72	Bacteria; Proteobacteria; Betaproteobacteria; Burkholderiales; Comamonadaceae; Rhodoferax		
Rhodococcus jostii	rha	9145	1701	121	79	Bacteria; Actinobacteria; Corynebacteriales; Nocardiaceae; Rhodococcus		
Sinorhizobium fredii NGR234	rhi	6362	1701	108	69	Bacteria; Proteobacteria; Alphaproteobacteria; Rhizobiales; Rhizobiaceae; Sinorhizobium/Ensifer group; Sinorhizobium	Plant endosymbiont	
Candidatus Riesia pediculicola	rip	556	184	55	33	Bacteria; Proteobacteria; Gammaproteobacteria; Enterobacterales; Enterobacteriaceae; Candidatus Riesia	Endosymbiont	
Rhizobium leguminosarum bv. viciae 3841	rle	7131	1710	112	73	Bacteria; Proteobacteria; Alphaproteobacteria; Rhizobiales; Rhizobiaceae; Rhizobium/Agrobacterium group; Rhizobium	Plant endosymbiont	
Rhizobium leguminosarum bv. trifolii WSM1325	rlg	7001	1771	114	70	Bacteria; Proteobacteria; Alphaproteobacteria; Rhizobiales; Rhizobiaceae; Rhizobium/Agrobacterium group; Rhizobium	Endosymbiont	
Rhizobium leguminosarum bv. trifolii WSM2304	rlt	6415	1714	109	69	Bacteria; Proteobacteria; Alphaproteobacteria; Rhizobiales; Rhizobiaceae; Rhizobium/Agrobacterium group; Rhizobium	Endosymbiont	
Candidatus Ruthia magnifica (Calyptogena magnifica)	rma	976	562	76	51	Bacteria; Proteobacteria; Gammaproteobacteria; sulfur-oxidizing symbionts; Candidatus Ruthia		
Cupriavidus metallidurans	rme	6488	1618	113	77	Bacteria; Proteobacteria; Betaproteobacteria; Burkholderiales; Burkholderiaceae; Cupriavidus		
Rhodothermus marinus DSM 4252	rmr	2863	844	95	64	Bacteria; Bacteroidetes; Bacteroidetes Order II. Incertae sedis; Rhodothermaceae; Rhodothermus		
Rickettsia massiliae MTU5	rms	980	168	53	35	Bacteria; Proteobacteria; Alphaproteobacteria; Rickettsiales; Rickettsiaceae; Rickettsieae; Rickettsia; spotted fever group	Human pathogen	
Rothia mucilaginosa	rmu	1992	524	78	53	Bacteria; Actinobacteria; Micrococcales; Micrococcaceae; Rothia		
Rattus norvegicus (rat)	rno	23503	2377	122	74	Eukaryota; Metazoa; Chordata; Craniata; Vertebrata; Euteleostomi; Mammalia; Eutheria; Euarchontoglires; Glires; Rodentia; Myomorpha; Muroidea; Muridae; Murinae; Rattus		
Rhodococcus opacus B4	rop	8203	1626	124	77	Bacteria; Actinobacteria; Corynebacteriales; Nocardiaceae; Rhodococcus		
Rhodopseudomonas palustris CGA009	rpa	4822	1339	112	70	Bacteria; Proteobacteria; Alphaproteobacteria; Rhizobiales; Bradyrhizobiaceae; Rhodopseudomonas	Anoxygenic photosynthesis, Carbon fixation	
Rhodopseudomonas palustris HaA2	rpb	4683	1261	118	69	Bacteria; Proteobacteria; Alphaproteobacteria; Rhizobiales; Bradyrhizobiaceae; Rhodopseudomonas	Anoxygenic photosynthesis, Carbon fixation	
Rhodopseudomonas palustris BisB18	rpc	4886	1314	107	70	Bacteria; Proteobacteria; Alphaproteobacteria; Rhizobiales; Bradyrhizobiaceae; Rhodopseudomonas	Anoxygenic photosynthesis, Carbon fixation	
Rhodopseudomonas palustris BisB5	rpd	4397	1230	109	69	Bacteria; Proteobacteria; Alphaproteobacteria; Rhizobiales; Bradyrhizobiaceae; Rhodopseudomonas	Anoxygenic photosynthesis, Carbon fixation	
Rhodopseudomonas palustris BisA53	rpe	4878	1322	111	71	Bacteria; Proteobacteria; Alphaproteobacteria; Rhizobiales; Bradyrhizobiaceae; Rhodopseudomonas	Anoxygenic photosynthesis, Carbon fixation	
Ralstonia pickettii 12D	rpf	5361	1396	112	74	Bacteria; Proteobacteria; Betaproteobacteria; Burkholderiales; Burkholderiaceae; Ralstonia		
Ralstonia pickettii 12J	rpi	4952	1375	111	72	Bacteria; Proteobacteria; Betaproteobacteria; Burkholderiales; Burkholderiaceae; Ralstonia		
Rickettsia peacockii	rpk	947	169	51	34	Bacteria; Proteobacteria; Alphaproteobacteria; Rickettsiales; Rickettsiaceae; Rickettsieae; Rickettsia; spotted fever group		
Rickettsia prowazekii Madrid E	rpr	843	182	51	39	Bacteria; Proteobacteria; Alphaproteobacteria; Rickettsiales; Rickettsiaceae; Rickettsieae; Rickettsia; typhus group	Human pathogen	
Rhodopseudomonas palustris TIE-1	rpt	5246	1304	114	69	Bacteria; Proteobacteria; Alphaproteobacteria; Rhizobiales; Bradyrhizobiaceae; Rhodopseudomonas	Anoxygenic photosynthesis, Carbon fixation	
Rhodopseudomonas palustris DX-1	rpx	4917	1268	113	69	Bacteria; Proteobacteria; Alphaproteobacteria; Rhizobiales; Bradyrhizobiaceae; Rhodopseudomonas	Anoxygenic photosynthesis, Carbon fixation	
Rickettsia rickettsii Sheila Smith	rri	1345	166	52	34	Bacteria; Proteobacteria; Alphaproteobacteria; Rickettsiales; Rickettsiaceae; Rickettsieae; Rickettsia; spotted fever group	Human pathogen	
Rickettsia rickettsii Iowa	rrj	1384	170	52	35	Bacteria; Proteobacteria; Alphaproteobacteria; Rickettsiales; Rickettsiaceae; Rickettsieae; Rickettsia; spotted fever group		
Roseiflexus sp. RS-1	rrs	4517	1086	103	67	Bacteria; Chloroflexi; Chloroflexia; Chloroflexales; Roseiflexineae; Roseiflexaceae; Roseiflexus	Anoxygenic photosynthesis, Carbon fixation	
Rhodospirillum rubrum ATCC 11170	rru	3837	1271	97	65	Bacteria; Proteobacteria; Alphaproteobacteria; Rhodospirillales; Rhodospirillaceae; Rhodospirillum		
Renibacterium salmoninarum	rsa	3507	929	91	62	Bacteria; Actinobacteria; Micrococcales; Micrococcaceae; Renibacterium	Fish pathogen	
Ralstonia solanacearum CFBP2957	rsc	3229	979	105	67	Bacteria; Proteobacteria; Betaproteobacteria; Burkholderiales; Burkholderiaceae; Ralstonia	Plant pathogen	
Uncultured Termite group 1 bacterium phylotype Rs-D17	rsd	776	340	56	40	Bacteria; Elusimicrobia; environmental samples		
Rhodobacter sphaeroides ATCC 17029	rsh	4132	1452	106	68	Bacteria; Proteobacteria; Alphaproteobacteria; Rhodobacterales; Rhodobacteraceae; Rhodobacter	Anoxygenic photosynthesis, Carbon fixation	
Rhodobacter sphaeroides KD131	rsk	4569	1447	107	70	Bacteria; Proteobacteria; Alphaproteobacteria; Rhodobacterales; Rhodobacteraceae; Rhodobacter	Anoxygenic photosynthesis, Carbon fixation	
Ralstonia solanacearum PSI07	rsl	5000	1533	116	73	Bacteria; Proteobacteria; Betaproteobacteria; Burkholderiales; Burkholderiaceae; Ralstonia	Plant pathogen	
Ralstonia solanacearum GMI1000	rso	5120	1533	114	70	Bacteria; Proteobacteria; Betaproteobacteria; Burkholderiales; Burkholderiaceae; Ralstonia	Plant pathogen	
Rhodobacter sphaeroides 2.4.1	rsp	4280	1482	110	68	Bacteria; Proteobacteria; Alphaproteobacteria; Rhodobacterales; Rhodobacteraceae; Rhodobacter	Anoxygenic photosynthesis, Carbon fixation	
Rhodobacter sphaeroides ATCC 17025	rsq	4333	1449	109	66	Bacteria; Proteobacteria; Alphaproteobacteria; Rhodobacterales; Rhodobacteraceae; Rhodobacter		
Rickettsia typhi Wilmington	rty	838	187	53	40	Bacteria; Proteobacteria; Alphaproteobacteria; Rickettsiales; Rickettsiaceae; Rickettsieae; Rickettsia; typhus group	Human pathogen	
Rhodomicrobium vannielii	rva	3565	1268	103	69	Bacteria; Proteobacteria; Alphaproteobacteria; Rhizobiales; Hyphomicrobiaceae; Rhodomicrobium	Anoxygenic photosynthesis, Carbon fixation	
Rubrobacter xylanophilus	rxy	3140	1028	109	64	Bacteria; Actinobacteria; Rubrobacteria; Rubrobacterales; Rubrobacteraceae; Rubrobacter		
Staphylococcus aureus subsp. aureus USA300_FPR3757 (CA-MRSA)	saa	2604	948	90	60	Bacteria; Firmicutes; Bacilli; Bacillales; Staphylococcaceae; Staphylococcus	Human pathogen, Methylotroph	
Staphylococcus aureus RF122	sab	2515	935	90	58	Bacteria; Firmicutes; Bacilli; Bacillales; Staphylococcaceae; Staphylococcus	Human pathogen, Animal pathogen, Methylotroph	
Staphylococcus aureus subsp. aureus COL (MRSA)	sac	2676	907	91	60	Bacteria; Firmicutes; Bacilli; Bacillales; Staphylococcaceae; Staphylococcus	Human pathogen, Methylotroph	
Staphylococcus aureus subsp. aureus ED98	sad	2689	907	90	60	Bacteria; Firmicutes; Bacilli; Bacillales; Staphylococcaceae; Staphylococcus		
Staphylococcus aureus subsp. aureus Newman	sae	2624	913	91	60	Bacteria; Firmicutes; Bacilli; Bacillales; Staphylococcaceae; Staphylococcus	Human pathogen, Animal pathogen, Methylotroph	
Sulfurihydrogenibium azorense	saf	1725	589	74	53	Bacteria; Aquificae; Aquificales; Hydrogenothermaceae; Sulfurihydrogenibium		
Streptococcus agalactiae 2603 (serotype V)	sag	2127	692	69	50	Bacteria; Firmicutes; Bacilli; Lactobacillales; Streptococcaceae; Streptococcus	Human pathogen	
Staphylococcus aureus subsp. aureus JH1 (MRSA/VSSA)	sah	2780	895	91	60	Bacteria; Firmicutes; Bacilli; Bacillales; Staphylococcaceae; Staphylococcus	Human pathogen, Methylotroph	
Sulfolobus acidocaldarius DSM 639	sai	2223	617	80	54	Archaea; Crenarchaeota; Thermoprotei; Sulfolobales; Sulfolobaceae; Sulfolobus	Carbon fixation	
Staphylococcus aureus subsp. aureus JH9 (MRSA/VRSA)	saj	2726	909	91	60	Bacteria; Firmicutes; Bacilli; Bacillales; Staphylococcaceae; Staphylococcus	Human pathogen, Methylotroph	
Streptococcus agalactiae A909 (serotype Ia)	sak	1996	722	69	50	Bacteria; Firmicutes; Bacilli; Lactobacillales; Streptococcaceae; Streptococcus	Human pathogen, Animal pathogen	
Sphingopyxis alaskensis	sal	3195	922	96	59	Bacteria; Proteobacteria; Alphaproteobacteria; Sphingomonadales; Sphingomonadaceae; Sphingopyxis		
Staphylococcus aureus subsp. aureus MW2 (CA-MRSA)	sam	2632	906	91	60	Bacteria; Firmicutes; Bacilli; Bacillales; Staphylococcaceae; Staphylococcus	Human pathogen, Methylotroph	
Streptococcus agalactiae NEM316 (serotype III)	san	2094	692	69	48	Bacteria; Firmicutes; Bacilli; Lactobacillales; Streptococcaceae; Streptococcus	Human pathogen	
Staphylococcus aureus subsp. aureus NCTC8325	sao	2767	913	91	60	Bacteria; Firmicutes; Bacilli; Bacillales; Staphylococcaceae; Staphylococcus	Human pathogen, Methylotroph	
Salinispora arenicola	saq	4917	1089	109	69	Bacteria; Actinobacteria; Micromonosporales; Micromonosporaceae; Salinispora		
Staphylococcus aureus subsp. aureus MRSA252 (MRSA)	sar	2656	888	90	60	Bacteria; Firmicutes; Bacilli; Bacillales; Staphylococcaceae; Staphylococcus	Human pathogen, Methylotroph	
Staphylococcus aureus subsp. aureus MSSA476 (MSSA)	sas	2598	905	91	59	Bacteria; Firmicutes; Bacilli; Bacillales; Staphylococcaceae; Staphylococcus	Human pathogen, Methylotroph	
Syntrophus aciditrophicus	sat	3168	681	83	56	Bacteria; Proteobacteria; Deltaproteobacteria; Syntrophobacterales; Syntrophaceae; Syntrophus		
Staphylococcus aureus subsp. aureus N315 (MRSA/VSSA)	sau	2624	903	91	60	Bacteria; Firmicutes; Bacilli; Bacillales; Staphylococcaceae; Staphylococcus	Human pathogen, Methylotroph	
Staphylococcus aureus subsp. aureus Mu50 (MRSA/VISA)	sav	2733	899	91	60	Bacteria; Firmicutes; Bacilli; Bacillales; Staphylococcaceae; Staphylococcus	Human pathogen, Methylotroph	
Staphylococcus aureus subsp. aureus Mu3 (MRSA/hetero-VISA)	saw	2699	900	91	60	Bacteria; Firmicutes; Bacilli; Bacillales; Staphylococcaceae; Staphylococcus	Human pathogen, Methylotroph	
Staphylococcus aureus subsp. aureus USA300_TCH1516 (CA-MSSA)	sax	2689	831	90	59	Bacteria; Firmicutes; Bacilli; Bacillales; Staphylococcaceae; Staphylococcus	Human pathogen, Methylotroph	
Shewanella amazonensis	saz	3645	1288	99	65	Bacteria; Proteobacteria; Gammaproteobacteria; Alteromonadales; Shewanellaceae; Shewanella		
Shigella boydii CDC 3083-94	sbc	4557	1579	104	63	Bacteria; Proteobacteria; Gammaproteobacteria; Enterobacterales; Enterobacteriaceae; Shigella	Human pathogen	
Sorghum bicolor (sorghum)	sbi	28236	2165	119	78	Eukaryota; Viridiplantae; Streptophyta; Embryophyta; Tracheophyta; Spermatophyta; Magnoliophyta; Liliopsida; Poales; Poaceae; PACMAD clade; Panicoideae; Andropogonodae; Andropogoneae; Sorghinae; Sorghum	Photosynthesis	
Shewanella baltica OS155	sbl	4489	1342	99	63	Bacteria; Proteobacteria; Gammaproteobacteria; Alteromonadales; Shewanellaceae; Shewanella		
Shewanella baltica OS185	sbm	4394	1359	102	63	Bacteria; Proteobacteria; Gammaproteobacteria; Alteromonadales; Shewanellaceae; Shewanella		
Shewanella baltica OS195	sbn	4688	1352	101	63	Bacteria; Proteobacteria; Gammaproteobacteria; Alteromonadales; Shewanellaceae; Shewanella		
Shigella boydii Sb227	sbo	4284	1638	105	64	Bacteria; Proteobacteria; Gammaproteobacteria; Enterobacterales; Enterobacteriaceae; Shigella	Human pathogen	
Shewanella baltica OS223	sbp	4443	1374	101	63	Bacteria; Proteobacteria; Gammaproteobacteria; Alteromonadales; Shewanellaceae; Shewanella		
Sphaerochaeta globosa	sbu	3017	683	77	52	Bacteria; Spirochaetes; Spirochaetales; Spirochaetaceae; Sphaerochaeta		
Staphylococcus carnosus	sca	2460	887	93	60	Bacteria; Firmicutes; Bacilli; Bacillales; Staphylococcaceae; Staphylococcus	Methylotroph	
Streptomyces scabiei	scb	8746	1551	112	71	Bacteria; Actinobacteria; Streptomycetales; Streptomycetaceae; Streptomyces	Plant pathogen	
Sphaerochaeta coccoides	scc	1822	627	68	49	Bacteria; Spirochaetes; Spirochaetales; Spirochaetaceae; Sphaerochaeta		
Saccharomyces cerevisiae (budding yeast)	sce	6002	1268	84	62	Eukaryota; Fungi; Dikarya; Ascomycota; Saccharomycotina; Saccharomycetes; Saccharomycetales; Saccharomycetaceae; Saccharomyces		
Sorangium cellulosum So ce 56	scl	9375	1327	105	70	Bacteria; Proteobacteria; Deltaproteobacteria; Myxococcales; Sorangiineae; Polyangiaceae; Sorangium		
Schizophyllum commune	scm	13190	1593	99	63	Eukaryota; Fungi; Dikarya; Basidiomycota; Agaricomycotina; Agaricomycetes; Agaricomycetidae; Agaricales; Schizophyllaceae; Schizophyllum	Methylotroph, Plant pathogen	
Streptomyces coelicolor	sco	8152	1535	109	71	Bacteria; Actinobacteria; Streptomycetales; Streptomycetaceae; Streptomyces; Streptomyces albidoflavus group		
Saccharophagus degradans	sde	4007	993	87	63	Bacteria; Proteobacteria; Gammaproteobacteria; Cellvibrionales; Cellvibrionaceae; Saccharophagus		
Sulfurospirillum deleyianum	sdl	2265	553	77	51	Bacteria; Proteobacteria; Epsilonproteobacteria; Campylobacterales; Campylobacteraceae; Sulfurospirillum		
Shewanella denitrificans	sdn	3754	1177	93	65	Bacteria; Proteobacteria; Gammaproteobacteria; Alteromonadales; Shewanellaceae; Shewanella	Denitrification	
Streptococcus dysgalactiae subsp. equisimilis GGS_124	sds	2097	633	70	49	Bacteria; Firmicutes; Bacilli; Lactobacillales; Streptococcaceae; Streptococcus	Animal pathogen	
Shigella dysenteriae Sd197	sdy	4294	1591	99	65	Bacteria; Proteobacteria; Gammaproteobacteria; Enterobacterales; Enterobacteriaceae; Shigella	Human pathogen	
Salmonella enterica subsp. enterica serovar Agona SL483	sea	4614	1758	107	65	Bacteria; Proteobacteria; Gammaproteobacteria; Enterobacterales; Enterobacteriaceae; Salmonella	Human pathogen	
Salmonella enterica subsp. enterica serovar Choleraesuis	sec	4666	1653	108	65	Bacteria; Proteobacteria; Gammaproteobacteria; Enterobacterales; Enterobacteriaceae; Salmonella	Human pathogen, Animal pathogen	
Salmonella enterica subsp. enterica serovar Dublin	sed	4617	1653	107	65	Bacteria; Proteobacteria; Gammaproteobacteria; Enterobacterales; Enterobacteriaceae; Salmonella	Human pathogen	
Salmonella enterica subsp. enterica serovar Newport SL254	see	4805	1702	108	65	Bacteria; Proteobacteria; Gammaproteobacteria; Enterobacterales; Enterobacteriaceae; Salmonella	Human pathogen	
Salmonella enterica subsp. enterica serovar Gallinarum 287/91	seg	3956	1751	106	65	Bacteria; Proteobacteria; Gammaproteobacteria; Enterobacterales; Enterobacteriaceae; Salmonella	Animal pathogen	
Salmonella enterica subsp. enterica serovar Heidelberg SL476	seh	4779	1724	107	65	Bacteria; Proteobacteria; Gammaproteobacteria; Enterobacterales; Enterobacteriaceae; Salmonella	Human pathogen, Methylotroph	
Salmonella enterica subsp. enterica serovar Paratyphi C	sei	4640	1762	109	65	Bacteria; Proteobacteria; Gammaproteobacteria; Enterobacterales; Enterobacteriaceae; Salmonella	Human pathogen	
Salmonella enterica subsp. enterica serovar Paratyphi A AKU12601	sek	4079	1709	106	64	Bacteria; Proteobacteria; Gammaproteobacteria; Enterobacterales; Enterobacteriaceae; Salmonella	Human pathogen	
Saccharopolyspora erythraea	sen	7197	1571	116	76	Bacteria; Actinobacteria; Pseudonocardiales; Pseudonocardiaceae; Saccharopolyspora		
Staphylococcus epidermidis ATCC 12228	sep	2482	814	92	57	Bacteria; Firmicutes; Bacilli; Bacillales; Staphylococcaceae; Staphylococcus		
Streptococcus equi subsp. zooepidemicus H70	seq	1869	644	66	48	Bacteria; Firmicutes; Bacilli; Lactobacillales; Streptococcaceae; Streptococcus	Animal pathogen	
Staphylococcus epidermidis RP62A	ser	2526	837	92	57	Bacteria; Firmicutes; Bacilli; Bacillales; Staphylococcaceae; Staphylococcus	Human pathogen, Methylotroph	
Salmonella enterica subsp. arizonae	ses	4510	1694	106	65	Bacteria; Proteobacteria; Gammaproteobacteria; Enterobacterales; Enterobacteriaceae; Salmonella	Human pathogen	
Salmonella enterica subsp. enterica serovar Enteritidis P125109	set	4200	1743	108	65	Bacteria; Proteobacteria; Gammaproteobacteria; Enterobacterales; Enterobacteriaceae; Salmonella	Human pathogen	
Streptococcus equi subsp. equi 4047	seu	1997	629	66	48	Bacteria; Firmicutes; Bacilli; Lactobacillales; Streptococcaceae; Streptococcus	Animal pathogen	
Salmonella enterica subsp. enterica serovar Schwarzengrund	sew	4627	1711	107	65	Bacteria; Proteobacteria; Gammaproteobacteria; Enterobacterales; Enterobacteriaceae; Salmonella	Human pathogen	
Streptococcus equi subsp. zooepidemicus MGCS10565	sez	1893	522	63	47	Bacteria; Firmicutes; Bacilli; Lactobacillales; Streptococcaceae; Streptococcus	Animal pathogen, Human pathogen	
Shigella flexneri 301 (serotype 2a)	sfl	4313	1656	104	63	Bacteria; Proteobacteria; Gammaproteobacteria; Enterobacterales; Enterobacteriaceae; Shigella	Human pathogen	
Shewanella frigidimarina	sfr	4029	1264	99	65	Bacteria; Proteobacteria; Gammaproteobacteria; Alteromonadales; Shewanellaceae; Shewanella		
Syntrophobacter fumaroxidans	sfu	4064	653	92	62	Bacteria; Proteobacteria; Deltaproteobacteria; Syntrophobacterales; Syntrophobacteraceae; Syntrophobacter	Dissimilatory sulfate reduction	
Shigella flexneri 8401 (serotype 5b)	sfv	4116	1650	106	63	Bacteria; Proteobacteria; Gammaproteobacteria; Enterobacterales; Enterobacteriaceae; Shigella	Human pathogen	
Shigella flexneri 2457T (serotype 2a)	sfx	4068	1655	103	63	Bacteria; Proteobacteria; Gammaproteobacteria; Enterobacterales; Enterobacteriaceae; Shigella	Human pathogen	
Streptococcus gallolyticus UCN34	sga	2224	775	69	52	Bacteria; Firmicutes; Bacilli; Lactobacillales; Streptococcaceae; Streptococcus	Human pathogen, Animal pathogen	
Streptococcus gallolyticus subsp. gallolyticus ATCC BAA-2069	sgg	2329	789	69	52	Bacteria; Firmicutes; Bacilli; Lactobacillales; Streptococcaceae; Streptococcus	Human pathogen, Animal pathogen	
Sodalis glossinidius (Glossina spp.)	sgl	2516	917	82	56	Bacteria; Proteobacteria; Gammaproteobacteria; Enterobacterales; Pectobacteriaceae; Sodalis	Endosymbiont	
Streptococcus gordonii	sgo	2051	741	70	50	Bacteria; Firmicutes; Bacilli; Lactobacillales; Streptococcaceae; Streptococcus	Human pathogen	
Streptomyces griseus	sgr	7136	1447	111	71	Bacteria; Actinobacteria; Streptomycetales; Streptomycetaceae; Streptomyces		
Syntrophobotulus glycolicus	sgy	3251	604	73	54	Bacteria; Firmicutes; Clostridia; Clostridiales; Peptococcaceae; Syntrophobotulus		
Staphylococcus haemolyticus JCSC1435	sha	2694	856	92	56	Bacteria; Firmicutes; Bacilli; Bacillales; Staphylococcaceae; Staphylococcus	Human pathogen, Methylotroph	
Staphylothermus hellenicus	shc	1599	321	59	39	Archaea; Crenarchaeota; Thermoprotei; Desulfurococcales; Desulfurococcaceae; Staphylothermus		
Shewanella sp. MR-4	she	3924	1270	100	63	Bacteria; Proteobacteria; Gammaproteobacteria; Alteromonadales; Shewanellaceae; Shewanella		
Sphingobacterium sp. 21	shg	5169	988	99	67	Bacteria; Bacteroidetes; Sphingobacteriia; Sphingobacteriales; Sphingobacteriaceae; Sphingobacterium		
Slackia heliotrinireducens	shi	2765	533	78	50	Bacteria; Actinobacteria; Coriobacteriia; Eggerthellales; Eggerthellaceae; Slackia		
Shewanella halifaxensis	shl	4278	1456	113	66	Bacteria; Proteobacteria; Gammaproteobacteria; Alteromonadales; Shewanellaceae; Shewanella		
Shewanella sp. MR-7	shm	4014	1264	100	63	Bacteria; Proteobacteria; Gammaproteobacteria; Alteromonadales; Shewanellaceae; Shewanella		
Shewanella sp. ANA-3	shn	4360	1284	101	63	Bacteria; Proteobacteria; Gammaproteobacteria; Alteromonadales; Shewanellaceae; Shewanella		
Shewanella sp. W3-18-1	shw	4044	1245	97	63	Bacteria; Proteobacteria; Gammaproteobacteria; Alteromonadales; Shewanellaceae; Shewanella		
Sulfolobus islandicus M.14.25	sia	2609	666	83	51	Archaea; Crenarchaeota; Thermoprotei; Sulfolobales; Sulfolobaceae; Sulfolobus	Carbon fixation	
Sulfolobus islandicus M.16.4	sid	2736	687	84	51	Archaea; Crenarchaeota; Thermoprotei; Sulfolobales; Sulfolobaceae; Sulfolobus	Carbon fixation	
Sulfolobus islandicus L.D.8.5	sii	2949	672	78	50	Archaea; Crenarchaeota; Thermoprotei; Sulfolobales; Sulfolobaceae; Sulfolobus	Carbon fixation	
Ruegeria pomeroyi	sil	4279	1564	112	67	Bacteria; Proteobacteria; Alphaproteobacteria; Rhodobacterales; Rhodobacteraceae; Ruegeria		
Sulfolobus islandicus M.16.27	sim	2657	635	81	51	Archaea; Crenarchaeota; Thermoprotei; Sulfolobales; Sulfolobaceae; Sulfolobus	Carbon fixation	
Sulfolobus islandicus Y.N.15.51	sin	2900	679	82	50	Archaea; Crenarchaeota; Thermoprotei; Sulfolobales; Sulfolobaceae; Sulfolobus		
Sulfolobus islandicus L.S.2.15	sis	2738	675	82	50	Archaea; Crenarchaeota; Thermoprotei; Sulfolobales; Sulfolobaceae; Sulfolobus	Carbon fixation	
Ruegeria sp. TM1040	sit	3864	1560	109	70	Bacteria; Proteobacteria; Alphaproteobacteria; Rhodobacterales; Rhodobacteraceae; Ruegeria		
Sulfolobus islandicus Y.G.57.14	siy	2905	654	83	50	Archaea; Crenarchaeota; Thermoprotei; Sulfolobales; Sulfolobaceae; Sulfolobus	Carbon fixation	
Streptococcus pneumoniae JJA	sjj	2123	655	71	47	Bacteria; Firmicutes; Bacilli; Lactobacillales; Streptococcaceae; Streptococcus		
Sphingobium japonicum	sjp	4394	1116	98	71	Bacteria; Proteobacteria; Alphaproteobacteria; Sphingomonadales; Sphingomonadaceae; Sphingobium		
Sanguibacter keddieii	ske	3710	935	82	57	Bacteria; Actinobacteria; Micrococcales; Sanguibacteraceae; Sanguibacter		
Sulfuricurvum kujiense	sku	2798	637	78	57	Bacteria; Proteobacteria; Epsilonproteobacteria; Campylobacterales; Helicobacteraceae; Sulfuricurvum		
Staphylococcus lugdunensis HKU09-01	slg	2490	881	92	58	Bacteria; Firmicutes; Bacilli; Bacillales; Staphylococcaceae; Staphylococcus	Human pathogen, Methylotroph	Opportunistic pathogen.
Spirosoma linguale	sli	6938	1188	109	67	Bacteria; Bacteroidetes; Cytophagia; Cytophagales; Cytophagaceae; Spirosoma		
Shewanella loihica	slo	3859	1351	99	63	Bacteria; Proteobacteria; Gammaproteobacteria; Alteromonadales; Shewanellaceae; Shewanella		
Syntrophothermus lipocalidus	slp	2313	490	72	50	Bacteria; Firmicutes; Clostridia; Clostridiales; Syntrophomonadaceae; Syntrophothermus		
Sideroxydans lithotrophicus	slt	2980	788	85	58	Bacteria; Proteobacteria; Betaproteobacteria; Nitrosomonadales; Gallionellaceae; Sideroxydans	Dissimilatory sulfate reduction	
Streptomyces avermitilis	sma	7684	1360	110	70	Bacteria; Actinobacteria; Streptomycetales; Streptomycetaceae; Streptomyces		
Streptococcus mitis	smb	2002	635	67	43	Bacteria; Firmicutes; Bacilli; Lactobacillales; Streptococcaceae; Streptococcus		
Streptococcus mutans NN2025	smc	1895	645	69	51	Bacteria; Firmicutes; Bacilli; Lactobacillales; Streptococcaceae; Streptococcus	Human pathogen	
Sinorhizobium medicae	smd	6213	1661	112	70	Bacteria; Proteobacteria; Alphaproteobacteria; Rhizobiales; Rhizobiaceae; Sinorhizobium/Ensifer group; Sinorhizobium	Plant endosymbiont	
Sinorhizobium meliloti 1021	sme	6218	1765	111	71	Bacteria; Proteobacteria; Alphaproteobacteria; Rhizobiales; Rhizobiaceae; Sinorhizobium/Ensifer group; Sinorhizobium	Plant endosymbiont, Denitrification	
Streptobacillus moniliformis	smf	1442	325	57	37	Bacteria; Fusobacteria; Fusobacteriales; Leptotrichiaceae; Streptobacillus	Human pathogen	
Candidatus Sulcia muelleri GWSS	smg	227	87	27	15	Bacteria; Bacteroidetes; Flavobacteriia; Flavobacteriales; Candidatus Sulcia		
Candidatus Sulcia muelleri DMIN	smh	226	82	27	15	Bacteria; Bacteroidetes; Flavobacteriia; Flavobacteriales; Candidatus Sulcia		
Stenotrophomonas maltophilia K279a	sml	4386	1080	99	67	Bacteria; Proteobacteria; Gammaproteobacteria; Xanthomonadales; Xanthomonadaceae; Stenotrophomonas; Stenotrophomonas maltophilia group	Human pathogen	
Schistosoma mansoni	smm	10711	716	81	62	Eukaryota; Metazoa; Platyhelminthes; Trematoda; Digenea; Strigeidida; Schistosomatoidea; Schistosomatidae; Schistosoma	Human pathogen	
Staphylothermus marinus	smr	1570	288	57	37	Archaea; Crenarchaeota; Thermoprotei; Desulfurococcales; Desulfurococcaceae; Staphylothermus		
Candidatus Sulcia muelleri SMDSEM	sms	242	93	29	19	Bacteria; Bacteroidetes; Flavobacteriia; Flavobacteriales; Candidatus Sulcia		
Stenotrophomonas maltophilia R551-3	smt	4039	1073	99	69	Bacteria; Proteobacteria; Gammaproteobacteria; Xanthomonadales; Xanthomonadaceae; Stenotrophomonas; Stenotrophomonas maltophilia group		
Streptococcus mutans UA159	smu	1960	651	68	51	Bacteria; Firmicutes; Bacilli; Lactobacillales; Streptococcaceae; Streptococcus	Human pathogen	
Stackebrandtia nassauensis	sna	6379	1024	103	65	Bacteria; Actinobacteria; Glycomycetales; Glycomycetaceae; Stackebrandtia		
Streptococcus pneumoniae 670-6B	snb	2352	715	71	48	Bacteria; Firmicutes; Bacilli; Lactobacillales; Streptococcaceae; Streptococcus		
Streptococcus pneumoniae TCH8431/19A	snc	2275	717	71	48	Bacteria; Firmicutes; Bacilli; Lactobacillales; Streptococcaceae; Streptococcus		
Streptococcus pneumoniae ATCC 700669 (serotype 23F ST81 lineage)	sne	1991	669	71	48	Bacteria; Firmicutes; Bacilli; Lactobacillales; Streptococcaceae; Streptococcus	Human pathogen	
Streptococcus pneumoniae 70585	snm	2202	694	71	47	Bacteria; Firmicutes; Bacilli; Lactobacillales; Streptococcaceae; Streptococcus		
Starkeya novella	sno	4431	1373	110	67	Bacteria; Proteobacteria; Alphaproteobacteria; Rhizobiales; Xanthobacteraceae; Starkeya		
Streptococcus pneumoniae AP200	snp	2216	680	71	47	Bacteria; Firmicutes; Bacilli; Lactobacillales; Streptococcaceae; Streptococcus		
Streptococcus pneumoniae Taiwan19F-14	snt	2044	657	71	48	Bacteria; Firmicutes; Bacilli; Lactobacillales; Streptococcaceae; Streptococcus		
Shewanella oneidensis	son	4214	1271	99	63	Bacteria; Proteobacteria; Gammaproteobacteria; Alteromonadales; Shewanellaceae; Shewanella		
Streptococcus oralis	sor	1907	648	71	46	Bacteria; Firmicutes; Bacilli; Lactobacillales; Streptococcaceae; Streptococcus		
Streptococcus pyogenes NZ131 (serotype M49)	soz	1700	591	70	49	Bacteria; Firmicutes; Bacilli; Lactobacillales; Streptococcaceae; Streptococcus	Human pathogen	
Streptococcus pyogenes MGAS10394 (serotype M6)	spa	1886	584	71	49	Bacteria; Firmicutes; Bacilli; Lactobacillales; Streptococcaceae; Streptococcus	Human pathogen	
Streptococcus pyogenes MGAS6180 (serotype M28)	spb	1894	608	70	49	Bacteria; Firmicutes; Bacilli; Lactobacillales; Streptococcaceae; Streptococcus	Human pathogen	
Shewanella putrefaciens CN-32	spc	3972	1263	97	63	Bacteria; Proteobacteria; Gammaproteobacteria; Alteromonadales; Shewanellaceae; Shewanella		
Streptococcus pneumoniae D39 (virulent serotype 2)	spd	1914	694	71	48	Bacteria; Firmicutes; Bacilli; Lactobacillales; Streptococcaceae; Streptococcus	Human pathogen, Animal pathogen	
Serratia proteamaculans	spe	4942	2091	118	70	Bacteria; Proteobacteria; Gammaproteobacteria; Enterobacterales; Yersiniaceae; Serratia	Human pathogen	
Streptococcus pyogenes Manfredo (serotype M5)	spf	1744	511	67	48	Bacteria; Firmicutes; Bacilli; Lactobacillales; Streptococcaceae; Streptococcus	Human pathogen	
Streptococcus pyogenes MGAS315 (serotype M3)	spg	1865	584	68	49	Bacteria; Firmicutes; Bacilli; Lactobacillales; Streptococcaceae; Streptococcus	Human pathogen	
Streptococcus pyogenes MGAS10270 (serotype M2)	sph	1987	626	70	49	Bacteria; Firmicutes; Bacilli; Lactobacillales; Streptococcaceae; Streptococcus	Human pathogen	
Streptococcus pyogenes MGAS10750 (serotype M4)	spi	1979	623	70	49	Bacteria; Firmicutes; Bacilli; Lactobacillales; Streptococcaceae; Streptococcus	Human pathogen	
Streptococcus pyogenes MGAS2096 (serotype M12)	spj	1898	591	70	49	Bacteria; Firmicutes; Bacilli; Lactobacillales; Streptococcaceae; Streptococcus	Human pathogen	
Streptococcus pyogenes MGAS9429 (serotype M12)	spk	1877	584	70	49	Bacteria; Firmicutes; Bacilli; Lactobacillales; Streptococcaceae; Streptococcus	Human pathogen	
Shewanella pealeana	spl	4241	1383	110	66	Bacteria; Proteobacteria; Gammaproteobacteria; Alteromonadales; Shewanellaceae; Shewanella		
Streptococcus pyogenes MGAS8232 (serotype M18)	spm	1845	575	68	49	Bacteria; Firmicutes; Bacilli; Lactobacillales; Streptococcaceae; Streptococcus	Human pathogen	
Streptococcus pneumoniae TIGR4 (virulent serotype 4)	spn	2125	681	71	47	Bacteria; Firmicutes; Bacilli; Lactobacillales; Streptococcaceae; Streptococcus	Human pathogen	
Schizosaccharomyces pombe (fission yeast)	spo	5132	1214	84	58	Eukaryota; Fungi; Dikarya; Ascomycota; Taphrinomycotina; Schizosaccharomycetes; Schizosaccharomycetales; Schizosaccharomycetaceae; Schizosaccharomyces		
Streptococcus pneumoniae P1031	spp	2073	673	71	48	Bacteria; Firmicutes; Bacilli; Lactobacillales; Streptococcaceae; Streptococcus		
Salmonella enterica subsp. enterica serovar Paratyphi B	spq	5601	1808	110	66	Bacteria; Proteobacteria; Gammaproteobacteria; Enterobacterales; Enterobacteriaceae; Salmonella	Human pathogen	
Streptococcus pneumoniae R6 (avirulent)	spr	1814	694	71	49	Bacteria; Firmicutes; Bacilli; Lactobacillales; Streptococcaceae; Streptococcus		
Streptococcus pyogenes SSI-1 (serotype M3)	sps	1861	577	68	49	Bacteria; Firmicutes; Bacilli; Lactobacillales; Streptococcaceae; Streptococcus	Human pathogen, Animal pathogen	
Salmonella enterica subsp. enterica serovar Paratyphi A ATCC9150	spt	4093	1756	106	64	Bacteria; Proteobacteria; Gammaproteobacteria; Enterobacterales; Enterobacteriaceae; Salmonella	Human pathogen	
Strongylocentrotus purpuratus (purple sea urchin)	spu	27765	1806	116	69	Eukaryota; Metazoa; Echinodermata; Eleutherozoa; Echinozoa; Echinoidea; Euechinoidea; Echinacea; Echinoida; Strongylocentrotidae; Strongylocentrotus		
Streptococcus pneumoniae Hungary19A 6	spv	2155	691	69	47	Bacteria; Firmicutes; Bacilli; Lactobacillales; Streptococcaceae; Streptococcus		
Streptococcus pneumoniae CGSP14 (serotype 14)	spw	2206	680	71	47	Bacteria; Firmicutes; Bacilli; Lactobacillales; Streptococcaceae; Streptococcus	Human pathogen	
Streptococcus pneumoniae G54 (serotype 19F)	spx	2115	693	71	48	Bacteria; Firmicutes; Bacilli; Lactobacillales; Streptococcaceae; Streptococcus	Human pathogen, Animal pathogen	
Streptococcus pyogenes M1 GAS (serotype M1)	spy	1693	600	68	49	Bacteria; Firmicutes; Bacilli; Lactobacillales; Streptococcaceae; Streptococcus	Human pathogen	
Streptococcus pyogenes MGAS5005 (serotype M1)	spz	1841	609	70	49	Bacteria; Firmicutes; Bacilli; Lactobacillales; Streptococcaceae; Streptococcus	Human pathogen	
Salinibacter ruber M8	srm	3257	832	90	63	Bacteria; Bacteroidetes; Bacteroidetes Order II. Incertae sedis; Rhodothermaceae; Salinibacter		
Streptosporangium roseum	sro	8975	1358	111	69	Bacteria; Actinobacteria; Streptosporangiales; Streptosporangiaceae; Streptosporangium		
Serratia sp. AS12	srs	4952	2003	119	71	Bacteria; Proteobacteria; Gammaproteobacteria; Enterobacterales; Yersiniaceae; Serratia		
Segniliparus rotundus	srt	3006	833	95	64	Bacteria; Actinobacteria; Corynebacteriales; Segniliparaceae; Segniliparus		
Salinibacter ruber DSM 13855	sru	2833	858	89	63	Bacteria; Bacteroidetes; Bacteroidetes Order II. Incertae sedis; Rhodothermaceae; Salinibacter		
Streptococcus sanguinis	ssa	2270	751	74	52	Bacteria; Firmicutes; Bacilli; Lactobacillales; Streptococcaceae; Streptococcus	Human pathogen	
Streptococcus suis BM407	ssb	1947	740	68	51	Bacteria; Firmicutes; Bacilli; Lactobacillales; Streptococcaceae; Streptococcus	Human pathogen, Animal pathogen	
Sus scrofa (pig)	ssc	20666	2330	121	74	Eukaryota; Metazoa; Chordata; Craniata; Vertebrata; Euteleostomi; Mammalia; Eutheria; Laurasiatheria; Cetartiodactyla; Suina; Suidae; Sus		
Staphylococcus pseudintermedius HKU10-03	ssd	2450	944	91	57	Bacteria; Firmicutes; Bacilli; Bacillales; Staphylococcaceae; Staphylococcus	Human pathogen, Animal pathogen, Methylotroph	
Shewanella sediminis	sse	4497	1292	106	66	Bacteria; Proteobacteria; Gammaproteobacteria; Alteromonadales; Shewanellaceae; Shewanella		
Selenomonas sputigena	ssg	2255	741	80	52	Bacteria; Firmicutes; Negativicutes; Selenomonadales; Selenomonadaceae; Selenomonas		
Streptococcus suis P1/7	ssi	1825	721	68	51	Bacteria; Firmicutes; Bacilli; Lactobacillales; Streptococcaceae; Streptococcus	Human pathogen, Animal pathogen	
Sclerotinia sclerotiorum	ssl	14446	1564	99	66	Eukaryota; Fungi; Dikarya; Ascomycota; Pezizomycotina; Leotiomycetes; Helotiales; Sclerotiniaceae; Sclerotinia	Plant pathogen	
Sediminispirochaeta smaragdinae	ssm	4219	768	80	57	Bacteria; Spirochaetes; Spirochaetales; Spirochaetaceae; Sediminispirochaeta		
Shigella sonnei Ss046	ssn	4475	1862	104	66	Bacteria; Proteobacteria; Gammaproteobacteria; Enterobacterales; Enterobacteriaceae; Shigella	Human pathogen	
Sulfolobus solfataricus P2	sso	2994	720	86	53	Archaea; Crenarchaeota; Thermoprotei; Sulfolobales; Sulfolobaceae; Sulfolobus	Carbon fixation	
Staphylococcus saprophyticus	ssp	2514	919	94	60	Bacteria; Firmicutes; Bacilli; Bacillales; Staphylococcaceae; Staphylococcus	Human pathogen, Methylotroph	
Streptococcus suis SC84	sss	1898	717	68	51	Bacteria; Firmicutes; Bacilli; Lactobacillales; Streptococcaceae; Streptococcus	Human pathogen, Animal pathogen	
Streptococcus suis ST3	sst	1952	707	66	48	Bacteria; Firmicutes; Bacilli; Lactobacillales; Streptococcaceae; Streptococcus	Animal pathogen	
Streptococcus suis 05ZYH33	ssu	2186	716	68	51	Bacteria; Firmicutes; Bacilli; Lactobacillales; Streptococcaceae; Streptococcus	Human pathogen, Animal pathogen	
Streptococcus suis 98HAH33	ssv	2189	724	68	51	Bacteria; Firmicutes; Bacilli; Lactobacillales; Streptococcaceae; Streptococcus	Human pathogen, Animal pathogen	
Spirochaeta thermophila DSM 6192	sta	2203	520	73	51	Bacteria; Spirochaetes; Spirochaetales; Spirochaetaceae; Spirochaeta		
Streptococcus thermophilus CNRZ1066	stc	1915	682	67	48	Bacteria; Firmicutes; Bacilli; Lactobacillales; Streptococcaceae; Streptococcus		
Streptococcus thermophilus LMD-9	ste	1716	651	68	51	Bacteria; Firmicutes; Bacilli; Lactobacillales; Streptococcaceae; Streptococcus		
Symbiobacterium thermophilum	sth	3337	801	82	54	Bacteria; Firmicutes; Clostridia; Clostridiales; Symbiobacteriaceae; Symbiobacterium		
Sphaerobacter thermophilus	sti	3485	773	95	56	Bacteria; Chloroflexi; Sphaerobacteridae; Sphaerobacterales; Sphaerobacterineae; Sphaerobacteraceae; Sphaerobacter		
Streptococcus parauberis	stk	1868	684	76	52	Bacteria; Firmicutes; Bacilli; Lactobacillales; Streptococcaceae; Streptococcus	Animal pathogen	
Streptococcus thermophilus LMG18311	stl	1889	683	67	48	Bacteria; Firmicutes; Bacilli; Lactobacillales; Streptococcaceae; Streptococcus		
Salmonella enterica subsp. enterica serovar Typhimurium LT2	stm	4552	1784	107	65	Bacteria; Proteobacteria; Gammaproteobacteria; Enterobacterales; Enterobacteriaceae; Salmonella	Human pathogen, Methylotroph	
Sulfolobus tokodaii	sto	2816	662	81	47	Archaea; Crenarchaeota; Thermoprotei; Sulfolobales; Sulfolobaceae; Sulfolobus	Carbon fixation	
Salinispora tropica	stp	4536	979	105	67	Bacteria; Actinobacteria; Micromonosporales; Micromonosporaceae; Salinispora		
Sebaldella termitidis	str	4150	847	78	54	Bacteria; Fusobacteria; Fusobacteriales; Leptotrichiaceae; Sebaldella	Methylotroph	
Salmonella enterica subsp. enterica serovar Typhi Ty2	stt	4322	1728	106	64	Bacteria; Proteobacteria; Gammaproteobacteria; Enterobacterales; Enterobacteriaceae; Salmonella	Human pathogen	
Salmonella enterica subsp. enterica serovar Typhi CT18	sty	4473	1689	106	64	Bacteria; Proteobacteria; Gammaproteobacteria; Enterobacterales; Enterobacteriaceae; Salmonella	Human pathogen	Multidrug resistant.
Sulfurimonas autotrophica	sua	2158	652	79	55	Bacteria; Proteobacteria; Epsilonproteobacteria; Campylobacterales; Helicobacteraceae; Sulfurimonas		
Streptococcus uberis	sub	1762	714	74	53	Bacteria; Firmicutes; Bacilli; Lactobacillales; Streptococcaceae; Streptococcus	Animal pathogen	
Sulfurihydrogenibium sp. YO3AOP1	sul	1721	585	77	53	Bacteria; Aquificae; Aquificales; Hydrogenothermaceae; Sulfurihydrogenibium	Carbon fixation	
Candidatus Sulcia muelleri CARI	sum	246	91	25	19	Bacteria; Bacteroidetes; Flavobacteriia; Flavobacteriales; Candidatus Sulcia		
Sulfurovum sp. NBC37-1	sun	2438	621	79	55	Bacteria; Proteobacteria; Epsilonproteobacteria; Sulfurovum		
Stigmatella aurantiaca	sur	8352	1386	106	70	Bacteria; Proteobacteria; Deltaproteobacteria; Myxococcales; Cystobacterineae; Archangiaceae; Stigmatella		
Candidatus Solibacter usitatus	sus	7826	1299	106	65	Bacteria; Acidobacteria; Solibacteres; Solibacterales; Solibacteraceae; Candidatus Solibacter		Moderately acidophilic, versatile heterotroph.
Saccharomonospora viridis	svi	3828	1084	103	69	Bacteria; Actinobacteria; Pseudonocardiales; Pseudonocardiaceae; Saccharomonospora	Human pathogen	
Shewanella violacea	svo	4346	1222	99	64	Bacteria; Proteobacteria; Gammaproteobacteria; Alteromonadales; Shewanellaceae; Shewanella		
Shewanella woodyi	swd	4880	1499	108	67	Bacteria; Proteobacteria; Gammaproteobacteria; Alteromonadales; Shewanellaceae; Shewanella		
Sphingomonas wittichii	swi	5345	1433	110	69	Bacteria; Proteobacteria; Alphaproteobacteria; Sphingomonadales; Sphingomonadaceae; Sphingomonas	Plant pathogen	
Syntrophomonas wolfei	swo	2504	462	67	50	Bacteria; Firmicutes; Clostridia; Clostridiales; Syntrophomonadaceae; Syntrophomonas		
Shewanella piezotolerans	swp	4933	1247	101	63	Bacteria; Proteobacteria; Gammaproteobacteria; Alteromonadales; Shewanellaceae; Shewanella		
Synechococcus elongatus PCC6301	syc	2525	691	97	59	Bacteria; Cyanobacteria; Synechococcales; Synechococcaceae; Synechococcus	Photosynthesis	
Synechococcus sp. CC9605	syd	2638	697	98	58	Bacteria; Cyanobacteria; Synechococcales; Synechococcaceae; Synechococcus	Photosynthesis	
Synechococcus sp. CC9902	sye	2304	699	98	58	Bacteria; Cyanobacteria; Synechococcales; Synechococcaceae; Synechococcus	Photosynthesis	
Synechococcus elongatus PCC7942	syf	2661	705	98	59	Bacteria; Cyanobacteria; Synechococcales; Synechococcaceae; Synechococcus	Photosynthesis	
Synechococcus sp. CC9311	syg	2892	710	94	60	Bacteria; Cyanobacteria; Synechococcales; Synechococcaceae; Synechococcus	Photosynthesis	
Synechocystis sp. PCC 6803	syn	3564	781	103	62	Bacteria; Cyanobacteria; Synechococcales; Merismopediaceae; Synechocystis	Photosynthesis	
Synechococcus sp. PCC7002	syp	3186	697	101	55	Bacteria; Cyanobacteria; Synechococcales; Synechococcaceae; Synechococcus	Photosynthesis	
Synechococcus sp. RCC307	syr	2535	664	97	59	Bacteria; Cyanobacteria; Synechococcales; Synechococcaceae; Synechococcus	Photosynthesis	
Synechococcus sp. WH8102	syw	2517	712	99	57	Bacteria; Cyanobacteria; Synechococcales; Synechococcaceae; Synechococcus	Photosynthesis	
Synechococcus sp. WH7803	syx	2533	721	97	58	Bacteria; Cyanobacteria; Synechococcales; Synechococcaceae; Synechococcus	Photosynthesis	
Thermoplasma acidophilum	tac	1478	486	72	43	Archaea; Euryarchaeota; Thermoplasmata; Thermoplasmatales; Thermoplasmataceae; Thermoplasma		
Trichoplax adhaerens	tad	11538	1233	98	67	Eukaryota; Metazoa; Placozoa; Trichoplax		
Thermosipho africanus	taf	1956	584	69	53	Bacteria; Thermotogae; Thermotogales; Fervidobacteriaceae; Thermosipho		
Thermosphaera aggregans	tag	1387	244	48	37	Archaea; Crenarchaeota; Thermoprotei; Desulfurococcales; Desulfurococcaceae; Thermosphaera		
Thermanaerovibrio acidaminovorans	tai	1730	733	77	53	Bacteria; Synergistetes; Synergistia; Synergistales; Synergistaceae; Thermanaerovibrio		
Thermocrinis albus	tal	1593	562	78	54	Bacteria; Aquificae; Aquificales; Aquificaceae; Thermocrinis	Carbon fixation	
Thermovibrio ammonificans	tam	1813	558	74	55	Bacteria; Aquificae; Desulfurobacteriales; Desulfurobacteriaceae; Thermovibrio	Carbon fixation	
Theileria annulata	tan	3792	180	47	30	Eukaryota; Alveolata; Apicomplexa; Aconoidasida; Piroplasmida; Theileriidae; Theileria	Animal pathogen	
Tolumonas auensis	tau	3130	1311	92	60	Bacteria; Proteobacteria; Gammaproteobacteria; Aeromonadales; Aeromonadaceae; Tolumonas		
Treponema azotonutricium	taz	3474	704	71	54	Bacteria; Spirochaetes; Spirochaetales; Spirochaetaceae; Treponema		
Thermococcus barophilus	tba	2265	474	69	44	Archaea; Euryarchaeota; Thermococci; Thermococcales; Thermococcaceae; Thermococcus		
Thiobacillus denitrificans	tbd	2827	803	89	58	Bacteria; Proteobacteria; Betaproteobacteria; Nitrosomonadales; Thiobacillaceae; Thiobacillus		
Treponema brennaborense	tbe	2531	570	64	51	Bacteria; Spirochaetes; Spirochaetales; Spirochaetaceae; Treponema		
Thermobispora bispora	tbi	3546	898	98	61	Bacteria; Actinobacteria; Actinobacteria incertae sedis; Thermobispora		
Thermoanaerobacter brockii	tbo	2209	817	71	52	Bacteria; Firmicutes; Clostridia; Thermoanaerobacterales; Thermoanaerobacteraceae; Thermoanaerobacter		
Trypanosoma brucei	tbr	8712	510	74	48	Eukaryota; Euglenozoa; Kinetoplastida; Trypanosomatidae; Trypanosoma	Human pathogen, Animal pathogen	
Tribolium castaneum (red flour beetle)	tca	12881	1251	98	66	Eukaryota; Metazoa; Ecdysozoa; Arthropoda; Hexapoda; Insecta; Pterygota; Neoptera; Holometabola; Coleoptera; Polyphaga; Cucujiformia; Tenebrionidae; Tenebrionidae incertae sedis; Tribolium		
Trypanosoma cruzi	tcr	19602	644	79	53	Eukaryota; Euglenozoa; Kinetoplastida; Trypanosomatidae; Trypanosoma; Schizotrypanum	Human pathogen, Animal pathogen	
Thermomonospora curvata	tcu	4890	1088	107	69	Bacteria; Actinobacteria; Streptosporangiales; Thermomonosporaceae; Thermomonospora		
Hydrogenovibrio crunogenus	tcx	2196	737	81	57	Bacteria; Proteobacteria; Gammaproteobacteria; Thiotrichales; Piscirickettsiaceae; Hydrogenovibrio	Sulfur compound oxidation	
Treponema denticola	tde	2767	341	64	46	Bacteria; Spirochaetes; Spirochaetales; Spirochaetaceae; Treponema	Human pathogen	
Sulfurimonas denitrificans	tdn	2096	579	85	52	Bacteria; Proteobacteria; Epsilonproteobacteria; Campylobacterales; Helicobacteraceae; Sulfurimonas		
Thermosynechococcus elongatus	tel	2476	615	90	59	Bacteria; Cyanobacteria; Synechococcales; Synechococcaceae; Thermosynechococcus	Photosynthesis	
Tepidanaerobacter acetatoxydans Re1	tep	2524	634	77	48	Bacteria; Firmicutes; Clostridia; Thermoanaerobacterales; Thermoanaerobacteraceae; Tepidanaerobacter		
Taylorella equigenitalis MCE9	teq	1556	530	77	51	Bacteria; Proteobacteria; Betaproteobacteria; Burkholderiales; Alcaligenaceae; Taylorella	Animal pathogen	
Trichodesmium erythraeum	ter	4451	873	105	64	Bacteria; Cyanobacteria; Oscillatoriophycideae; Oscillatoriales; Microcoleaceae; Trichodesmium	Photosynthesis	
Tetrahymena thermophila	tet	27041	574	79	53	Eukaryota; Alveolata; Ciliophora; Intramacronucleata; Oligohymenophorea; Hymenostomatida; Tetrahymenina; Tetrahymenidae; Tetrahymena		
Thermoanaerobacter sp. X514	tex	2349	837	71	51	Bacteria; Firmicutes; Clostridia; Thermoanaerobacterales; Thermoanaerobacteraceae; Thermoanaerobacter		
Thermobifida fusca	tfu	3110	945	94	59	Bacteria; Actinobacteria; Streptosporangiales; Nocardiopsaceae; Thermobifida		
Thermococcus gammatolerans	tga	2157	426	64	43	Archaea; Euryarchaeota; Thermococci; Thermococcales; Thermococcaceae; Thermococcus		
Toxoplasma gondii	tgo	8168	293	60	41	Eukaryota; Alveolata; Apicomplexa; Conoidasida; Coccidia; Eucoccidiorida; Eimeriorina; Sarcocystidae; Toxoplasma	Human pathogen	
Thioalkalivibrio sulfidiphilus	tgr	3283	989	88	58	Bacteria; Proteobacteria; Gammaproteobacteria; Chromatiales; Ectothiorhodospiraceae; Thioalkalivibrio	Dissimilatory sulfate reduction	
Taeniopygia guttata (zebra finch)	tgu	16496	1998	115	71	Eukaryota; Metazoa; Chordata; Craniata; Vertebrata; Euteleostomi; Archelosauria; Archosauria; Dinosauria; Saurischia; Theropoda; Coelurosauria; Aves; Neognathae; Passeriformes; Passeroidea; Estrildidae; Estrildinae; Taeniopygia		
Thermoanaerobacter sp. X513	thx	2331	858	72	51	Bacteria; Firmicutes; Clostridia; Thermoanaerobacterales; Thermoanaerobacteraceae; Thermoanaerobacter		
Thiomonas intermedia	tin	3172	1042	93	64	Bacteria; Proteobacteria; Betaproteobacteria; Burkholderiales; Thiomonas		
Thermoanaerobacter italicus	tit	2270	732	72	52	Bacteria; Firmicutes; Clostridia; Thermoanaerobacterales; Thermoanaerobacteraceae; Thermoanaerobacter		
Thermincola potens	tjr	2949	538	72	53	Bacteria; Firmicutes; Clostridia; Clostridiales; Peptococcaceae; Thermincola	Acetogen, Carbon fixation	
Thioalkalivibrio sp. K90mix	tkm	2855	878	89	56	Bacteria; Proteobacteria; Gammaproteobacteria; Chromatiales; Ectothiorhodospiraceae; Thioalkalivibrio		
Thermococcus kodakarensis	tko	2306	485	69	45	Archaea; Euryarchaeota; Thermococci; Thermococcales; Thermococcaceae; Thermococcus		
Pseudothermotoga lettingae	tle	2040	642	75	49	Bacteria; Thermotogae; Thermotogales; Thermotogaceae; Pseudothermotoga		
Thermotoga maritima MSB8	tma	1858	739	70	50	Bacteria; Thermotogae; Thermotogales; Thermotogaceae; Thermotoga		
Thermosipho melanesiensis	tme	1879	497	71	53	Bacteria; Thermotogae; Thermotogales; Fervidobacteriaceae; Thermosipho		
Tuber melanosporum	tml	7496	1323	90	63	Eukaryota; Fungi; Dikarya; Ascomycota; Pezizomycotina; Pezizomycetes; Pezizales; Tuberaceae; Tuber		
Thermaerobacter marianensis	tmr	2327	764	89	59	Bacteria; Firmicutes; Clostridia; Clostridiales; Clostridiales Family XVII. Incertae Sedis; Thermaerobacter		
Thermoanaerobacter mathranii	tmt	2159	772	72	52	Bacteria; Firmicutes; Clostridia; Thermoanaerobacterales; Thermoanaerobacteraceae; Thermoanaerobacter		
Thauera sp. MZ1T	tmz	3978	1175	101	72	Bacteria; Proteobacteria; Betaproteobacteria; Rhodocyclales; Zoogloeaceae; Thauera	Denitrification	
Thermotoga neapolitana	tna	1937	701	69	50	Bacteria; Thermotogae; Thermotogales; Thermotogaceae; Thermotoga		
Pyrobaculum neutrophilum	tne	1966	459	72	48	Archaea; Crenarchaeota; Thermoprotei; Thermoproteales; Thermoproteaceae; Pyrobaculum	Carbon fixation	
Thermotoga naphthophila	tnp	1768	692	68	49	Bacteria; Thermotogae; Thermotogales; Thermotogaceae; Thermotoga		
Thermodesulfobium narugense	tnr	1807	522	75	52	Bacteria; Firmicutes; Clostridia; Thermoanaerobacterales; Thermodesulfobiaceae; Thermodesulfobium	Dissimilatory sulfate reduction	
Thermosediminibacter oceani	toc	2197	545	73	54	Bacteria; Firmicutes; Clostridia; Thermoanaerobacterales; Thermoanaerobacterales Family III. Incertae Sedis; Thermosediminibacter	Acetogen, Carbon fixation	
Thermococcus onnurineus	ton	1976	392	67	43	Archaea; Euryarchaeota; Thermococci; Thermococcales; Thermococcaceae; Thermococcus		
Treponema pallidum subsp. pallidum Nichols	tpa	1031	123	43	32	Bacteria; Spirochaetes; Spirochaetales; Spirochaetaceae; Treponema	Human pathogen	
Thermoanaerobacter pseudethanolicus	tpd	2243	823	70	52	Bacteria; Firmicutes; Clostridia; Thermoanaerobacterales; Thermoanaerobacteraceae; Thermoanaerobacter		
Thermofilum pendens	tpe	1876	318	54	42	Archaea; Crenarchaeota; Thermoprotei; Thermoproteales; Thermofilaceae; Thermofilum		
Treponema primitia	tpi	3522	697	77	57	Bacteria; Spirochaetes; Spirochaetales; Spirochaetaceae; Treponema		
Treponema pallidum subsp. pallidum SS14	tpp	1028	131	41	30	Bacteria; Spirochaetes; Spirochaetales; Spirochaetaceae; Treponema	Human pathogen, Animal pathogen	
Tsukamurella paurometabola	tpr	4242	1185	100	71	Bacteria; Actinobacteria; Corynebacteriales; Tsukamurellaceae; Tsukamurella	Human pathogen	
Thalassiosira pseudonana	tps	11672	1072	103	59	Eukaryota; Stramenopiles; Bacillariophyta; Coscinodiscophyceae; Thalassiosirophycidae; Thalassiosirales; Thalassiosiraceae; Thalassiosira	Photosynthesis	
Thermotoga petrophila	tpt	1785	721	69	49	Bacteria; Thermotogae; Thermotogales; Thermotogaceae; Thermotoga		
Theileria parva	tpv	4061	171	47	30	Eukaryota; Alveolata; Apicomplexa; Aconoidasida; Piroplasmida; Theileriidae; Theileria	Animal pathogen	
Truepera radiovictrix	tra	2945	1075	96	64	Bacteria; Deinococcus-Thermus; Deinococci; Deinococcales; Trueperaceae; Truepera		
Thermomicrobium roseum	tro	2859	707	99	60	Bacteria; Chloroflexi; Thermomicrobiales; Thermomicrobiaceae; Thermomicrobium		
Thermotoga sp. RQ2	trq	1819	700	69	50	Bacteria; Thermotogae; Thermotogales; Thermotogaceae; Thermotoga		
Terriglobus saanensis	tsa	4180	959	95	57	Bacteria; Acidobacteria; Acidobacteriales; Acidobacteriaceae; Terriglobus		
Thermus scotoductus	tsc	2461	871	93	60	Bacteria; Deinococcus-Thermus; Deinococci; Thermales; Thermaceae; Thermus		
Thermococcus sibiricus	tsi	2036	461	66	44	Archaea; Euryarchaeota; Thermococci; Thermococcales; Thermococcaceae; Thermococcus		
Treponema succinifaciens	tsu	2608	445	58	48	Bacteria; Spirochaetes; Spirochaetales; Spirochaetaceae; Treponema		
Thermoanaerobacter tengcongensis	tte	2588	840	75	52	Bacteria; Firmicutes; Clostridia; Thermoanaerobacterales; Thermoanaerobacteraceae; Caldanaerobacter		
Thermus thermophilus HB27	tth	2210	900	90	59	Bacteria; Deinococcus-Thermus; Deinococci; Thermales; Thermaceae; Thermus		
Thermus thermophilus HB8	ttj	2173	941	92	62	Bacteria; Deinococcus-Thermus; Deinococci; Thermales; Thermaceae; Thermus		
Thermoanaerobacterium thermosaccharolyticum DSM 571	ttm	2601	808	81	52	Bacteria; Firmicutes; Clostridia; Thermoanaerobacterales; Thermoanaerobacterales Family III. Incertae Sedis; Thermoanaerobacterium		
Thermobaculum terrenum	ttr	2832	664	93	58	Bacteria; Thermobaculum		
Teredinibacter turnerae	ttu	4255	1003	94	68	Bacteria; Proteobacteria; Gammaproteobacteria; Cellvibrionales; Cellvibrionaceae; Teredinibacter		
Thermoproteus uzoniensis	tuz	2186	493	69	49	Archaea; Crenarchaeota; Thermoprotei; Thermoproteales; Thermoproteaceae; Thermoproteus		
Trichomonas vaginalis	tva	59679	299	51	39	Eukaryota; Parabasalia; Trichomonadida; Trichomonadidae; Trichomonas	Human pathogen	
Thermoplasma volcanium	tvo	1526	468	69	45	Archaea; Euryarchaeota; Thermoplasmata; Thermoplasmatales; Thermoplasmataceae; Thermoplasma		
Tropheryma whipplei Twist	twh	808	279	55	40	Bacteria; Actinobacteria; Micrococcales; Tropheryma	Human pathogen	
Tropheryma whipplei TW08/27	tws	783	264	55	40	Bacteria; Actinobacteria; Micrococcales; Tropheryma	Human pathogen	
Thermoanaerobacterium xylanolyticum	txy	2345	733	73	53	Bacteria; Firmicutes; Clostridia; Thermoanaerobacterales; Thermoanaerobacterales Family III. Incertae Sedis; Thermoanaerobacterium		
Thermodesulfovibrio yellowstonii	tye	2028	524	83	54	Bacteria; Nitrospirae; Nitrospirales; Nitrospiraceae; Thermodesulfovibrio	Dissimilatory sulfate reduction	
Ustilago maydis	uma	6781	1332	95	63	Eukaryota; Fungi; Dikarya; Basidiomycota; Ustilaginomycotina; Ustilaginomycetes; Ustilaginales; Ustilaginaceae; Ustilago	Plant pathogen	
Ureaplasma parvum serovar 3 ATCC 27815	upa	609	66	27	16	Bacteria; Tenericutes; Mollicutes; Mycoplasmataceae; Ureaplasma	Human pathogen	
Uncinocarpus reesii	ure	7760	1402	93	67	Eukaryota; Fungi; Dikarya; Ascomycota; Pezizomycotina; Eurotiomycetes; Eurotiomycetidae; Onygenales; Onygenaceae; Uncinocarpus		
Ureaplasma urealyticum	uue	646	63	27	16	Bacteria; Tenericutes; Mollicutes; Mycoplasmataceae; Ureaplasma	Human pathogen	
Ureaplasma parvum serovar 3 ATCC 700970	uur	611	63	27	16	Bacteria; Tenericutes; Mollicutes; Mycoplasmataceae; Ureaplasma	Human pathogen	
Variovorax paradoxus S110	vap	6279	1696	114	72	Bacteria; Proteobacteria; Betaproteobacteria; Burkholderiales; Comamonadaceae; Variovorax		
Vibrio cholerae O1 biovar El Tor N16961	vch	3504	1286	96	65	Bacteria; Proteobacteria; Gammaproteobacteria; Vibrionales; Vibrionaceae; Vibrio	Human pathogen	
Vibrio cholerae MJ-1236	vcj	3774	1361	98	64	Bacteria; Proteobacteria; Gammaproteobacteria; Vibrionales; Vibrionaceae; Vibrio	Human pathogen	
Vibrio cholerae M66-2	vcm	3693	1321	98	65	Bacteria; Proteobacteria; Gammaproteobacteria; Vibrionales; Vibrionaceae; Vibrio	Human pathogen	
Volvox carteri f. nagariensis	vcn	14434	1400	109	68	Eukaryota; Viridiplantae; Chlorophyta; Chlorophyceae; Chlamydomonadales; Volvocaceae; Volvox	Photosynthesis	
Vibrio cholerae O395	vco	3875	1364	98	65	Bacteria; Proteobacteria; Gammaproteobacteria; Vibrionales; Vibrionaceae; Vibrio	Human pathogen	
Vulcanisaeta distributa	vdi	2493	588	79	51	Archaea; Crenarchaeota; Thermoprotei; Thermoproteales; Thermoproteaceae; Vulcanisaeta	Dissimilatory sulfate reduction	
Verminephrobacter eiseniae	vei	4947	1287	107	73	Bacteria; Proteobacteria; Betaproteobacteria; Burkholderiales; Comamonadaceae; Verminephrobacter		
Vibrio antiquarius	vex	4518	1559	105	67	Bacteria; Proteobacteria; Gammaproteobacteria; Vibrionales; Vibrionaceae; Vibrio		
Aliivibrio fischeri ES114	vfi	3815	1204	95	62	Bacteria; Proteobacteria; Gammaproteobacteria; Vibrionales; Vibrionaceae; Aliivibrio		
Aiivibrio fischeri MJ11	vfm	4039	1204	94	62	Bacteria; Proteobacteria; Gammaproteobacteria; Vibrionales; Vibrionaceae; Aliivibrio		
Vibrio campbellii	vha	6064	1394	103	64	Bacteria; Proteobacteria; Gammaproteobacteria; Vibrionales; Vibrionaceae; Vibrio		
Verrucosispora maris	vma	6009	1147	100	64	Bacteria; Actinobacteria; Micromonosporales; Micromonosporaceae; Verrucosispora		
Vulcanisaeta moutnovskia	vmo	2320	579	73	53	Archaea; Crenarchaeota; Thermoprotei; Thermoproteales; Thermoproteaceae; Vulcanisaeta	Dissimilatory sulfate reduction	
Candidatus Vesicomyosocius okutanii (Calyptogena okutanii)	vok	937	521	75	52	Bacteria; Proteobacteria; Gammaproteobacteria; sulfur-oxidizing symbionts		
Vibrio parahaemolyticus RIMD 2210633	vpa	4831	1454	103	67	Bacteria; Proteobacteria; Gammaproteobacteria; Vibrionales; Vibrionaceae; Vibrio	Human pathogen	
Variovorax paradoxus EPS	vpe	5952	1596	109	71	Bacteria; Proteobacteria; Betaproteobacteria; Burkholderiales; Comamonadaceae; Variovorax		
Vanderwaltozyma polyspora	vpo	5336	1149	80	61	Eukaryota; Fungi; Dikarya; Ascomycota; Saccharomycotina; Saccharomycetes; Saccharomycetales; Saccharomycetaceae; Vanderwaltozyma		
Veillonella parvula	vpr	1844	590	81	51	Bacteria; Firmicutes; Negativicutes; Veillonellales; Veillonellaceae; Veillonella		
Aliivibrio salmonicida	vsa	3915	1153	91	63	Bacteria; Proteobacteria; Gammaproteobacteria; Vibrionales; Vibrionaceae; Aliivibrio	Animal pathogen	
Vibrio tasmaniensis	vsp	4431	1357	102	66	Bacteria; Proteobacteria; Gammaproteobacteria; Vibrionales; Vibrionaceae; Vibrio	Animal pathogen	
Vitis vinifera (wine grape)	vvi	25843	2078	119	79	Eukaryota; Viridiplantae; Streptophyta; Embryophyta; Tracheophyta; Spermatophyta; Magnoliophyta; eudicotyledons; Gunneridae; Pentapetalae; rosids; Vitales; Vitaceae; Vitis	Photosynthesis	
Vibrio vulnificus MO6-24/O	vvm	4562	1491	100	65	Bacteria; Proteobacteria; Gammaproteobacteria; Vibrionales; Vibrionaceae; Vibrio	Human pathogen	
Vibrio vulnificus CMCP6	vvu	4433	1446	100	64	Bacteria; Proteobacteria; Gammaproteobacteria; Vibrionales; Vibrionaceae; Vibrio	Human pathogen	
Vibrio vulnificus YJ016	vvy	5028	1517	102	66	Bacteria; Proteobacteria; Gammaproteobacteria; Vibrionales; Vibrionaceae; Vibrio	Human pathogen	
Wolbachia wBm (Brugia malayi)	wbm	805	242	58	32	Bacteria; Proteobacteria; Alphaproteobacteria; Rickettsiales; Anaplasmataceae; Wolbachieae; Wolbachia	Endosymbiont	
Wigglesworthia glossinidia brevipalpis (Glossina brevipalpis)	wbr	611	343	63	41	Bacteria; Proteobacteria; Gammaproteobacteria; Enterobacterales; Erwiniaceae; Wigglesworthia	Endosymbiont	
Waddlia chondrophila	wch	1956	444	75	50	Bacteria; Chlamydiae; Parachlamydiales; Waddliaceae; Waddlia	Animal pathogen, Human pathogen	
Wolbachia wMel (Drosophila melanogaster)	wol	1195	261	61	37	Bacteria; Proteobacteria; Alphaproteobacteria; Rickettsiales; Anaplasmataceae; Wolbachieae; Wolbachia	Endosymbiont	
Wolbachia wPip (Culex quinquefasciatus)	wpi	1275	261	61	36	Bacteria; Proteobacteria; Alphaproteobacteria; Rickettsiales; Anaplasmataceae; Wolbachieae; Wolbachia	Endosymbiont	
Wolbachia wRi (Drosophila simulans)	wri	1150	254	60	37	Bacteria; Proteobacteria; Alphaproteobacteria; Rickettsiales; Anaplasmataceae; Wolbachieae; Wolbachia	Endosymbiont	
Wolinella succinogenes	wsu	2044	573	80	51	Bacteria; Proteobacteria; Epsilonproteobacteria; Campylobacterales; Helicobacteraceae; Wolinella		
Weeksella virosa	wvi	2049	563	79	56	Bacteria; Bacteroidetes; Flavobacteriia; Flavobacteriales; Flavobacteriaceae; Weeksella		
Xanthomonas citri pv. citri 306	xac	4429	1330	99	70	Bacteria; Proteobacteria; Gammaproteobacteria; Xanthomonadales; Xanthomonadaceae; Xanthomonas	Plant pathogen	
Xanthomonas albilineans	xal	3208	1073	97	69	Bacteria; Proteobacteria; Gammaproteobacteria; Xanthomonadales; Xanthomonadaceae; Xanthomonas	Plant pathogen	
Xanthobacter autotrophicus	xau	5035	1479	119	76	Bacteria; Proteobacteria; Alphaproteobacteria; Rhizobiales; Xanthobacteraceae; Xanthobacter		
Xenorhabdus bovienii SS-2004	xbo	4320	1262	97	61	Bacteria; Proteobacteria; Gammaproteobacteria; Enterobacterales; Morganellaceae; Xenorhabdus	Insect pathogen	
Xanthomonas campestris pv. campestris B100	xca	4467	1277	99	69	Bacteria; Proteobacteria; Gammaproteobacteria; Xanthomonadales; Xanthomonadaceae; Xanthomonas	Plant pathogen	
Xanthomonas campestris pv. campestris 8004	xcb	4273	1275	99	69	Bacteria; Proteobacteria; Gammaproteobacteria; Xanthomonadales; Xanthomonadaceae; Xanthomonas	Plant pathogen	
Xanthomonas campestris pv. campestris ATCC 33913	xcc	4179	1308	99	69	Bacteria; Proteobacteria; Gammaproteobacteria; Xanthomonadales; Xanthomonadaceae; Xanthomonas	Plant pathogen	
Xylanimonas cellulosilytica	xce	3443	905	86	59	Bacteria; Actinobacteria; Micrococcales; Promicromonosporaceae; Xylanimonas		
Xanthomonas campestris pv. vesicatoria	xcv	4726	1289	101	69	Bacteria; Proteobacteria; Gammaproteobacteria; Xanthomonadales; Xanthomonadaceae; Xanthomonas	Plant pathogen	
Xylella fastidiosa 9a5c	xfa	2832	729	81	55	Bacteria; Proteobacteria; Gammaproteobacteria; Xanthomonadales; Xanthomonadaceae; Xylella	Plant pathogen	
Xylella fastidiosa M12	xfm	2104	714	81	55	Bacteria; Proteobacteria; Gammaproteobacteria; Xanthomonadales; Xanthomonadaceae; Xylella	Plant pathogen	
Xylella fastidiosa M23	xfn	2201	728	81	55	Bacteria; Proteobacteria; Gammaproteobacteria; Xanthomonadales; Xanthomonadaceae; Xylella	Plant pathogen	
Xylella fastidiosa Temecula1	xft	2036	717	81	55	Bacteria; Proteobacteria; Gammaproteobacteria; Xanthomonadales; Xanthomonadaceae; Xylella	Plant pathogen	
Xenopus laevis (African clawed frog)	xla	31644	2200	121	73	Eukaryota; Metazoa; Chordata; Craniata; Vertebrata; Euteleostomi; Amphibia; Batrachia; Anura; Pipoidea; Pipidae; Xenopodinae; Xenopus; Xenopus		
Xenorhabdus nematophila ATCC 19061	xne	4549	1404	100	63	Bacteria; Proteobacteria; Gammaproteobacteria; Enterobacterales; Morganellaceae; Xenorhabdus	Insect pathogen	
Xanthomonas oryzae pv. oryzae MAFF 311018	xom	4372	1223	99	68	Bacteria; Proteobacteria; Gammaproteobacteria; Xanthomonadales; Xanthomonadaceae; Xanthomonas	Plant pathogen	
Xanthomonas oryzae pv. oryzae KACC 10331	xoo	4538	1130	99	68	Bacteria; Proteobacteria; Gammaproteobacteria; Xanthomonadales; Xanthomonadaceae; Xanthomonas	Plant pathogen	
Xanthomonas oryzae pv. oryzae PXO99A	xop	4951	1195	98	66	Bacteria; Proteobacteria; Gammaproteobacteria; Xanthomonadales; Xanthomonadaceae; Xanthomonas	Plant pathogen	
Xenopus tropicalis (western clawed frog)	xtr	21378	2214	121	74	Eukaryota; Metazoa; Chordata; Craniata; Vertebrata; Euteleostomi; Amphibia; Batrachia; Anura; Pipoidea; Pipidae; Xenopodinae; Xenopus; Silurana		
Yersinia enterocolitica subsp. enterocolitica 8081	yen	4023	1741	101	65	Bacteria; Proteobacteria; Gammaproteobacteria; Enterobacterales; Yersiniaceae; Yersinia	Human pathogen	
Yersinia enterocolitica subsp. palearctica 105.5R(r)	yep	4021	1707	101	65	Bacteria; Proteobacteria; Gammaproteobacteria; Enterobacterales; Yersiniaceae; Yersinia	Human pathogen	
Yarrowia lipolytica	yli	6472	1338	88	62	Eukaryota; Fungi; Dikarya; Ascomycota; Saccharomycotina; Saccharomycetes; Saccharomycetales; Dipodascaceae; Yarrowia		
Yersinia pestis Antiqua (biovar Antiqua)	ypa	4364	1574	105	66	Bacteria; Proteobacteria; Gammaproteobacteria; Enterobacterales; Yersiniaceae; Yersinia	Human pathogen, Animal pathogen	
Yersinia pseudotuberculosis PB1/+	ypb	4237	1613	105	66	Bacteria; Proteobacteria; Gammaproteobacteria; Enterobacterales; Yersiniaceae; Yersinia	Human pathogen	
Yersinia pestis CO92 (biovar Orientalis)	ype	3979	1489	103	65	Bacteria; Proteobacteria; Gammaproteobacteria; Enterobacterales; Yersiniaceae; Yersinia	Human pathogen, Animal pathogen	
Yersinia pestis Angola	ypg	4045	1559	100	65	Bacteria; Proteobacteria; Gammaproteobacteria; Enterobacterales; Yersiniaceae; Yersinia	Human pathogen, Animal pathogen	
Yersinia pseudotuberculosis IP 31758 (serotype O:1b)	ypi	4324	1608	104	66	Bacteria; Proteobacteria; Gammaproteobacteria; Enterobacterales; Yersiniaceae; Yersinia	Human pathogen	
Yersinia pestis KIM10+ (biovar Mediaevalis)	ypk	4205	1514	103	65	Bacteria; Proteobacteria; Gammaproteobacteria; Enterobacterales; Yersiniaceae; Yersinia	Human pathogen, Animal pathogen	
Yersinia pestis 91001 (biovar Microtus)	ypm	4016	1573	103	65	Bacteria; Proteobacteria; Gammaproteobacteria; Enterobacterales; Yersiniaceae; Yersinia	Animal pathogen	
Yersinia pestis Nepal516 (biovar Antiqua)	ypn	4094	1571	105	65	Bacteria; Proteobacteria; Gammaproteobacteria; Enterobacterales; Yersiniaceae; Yersinia	Human pathogen, Animal pathogen	
Yersinia pestis Pestoides F	ypp	4069	1625	104	66	Bacteria; Proteobacteria; Gammaproteobacteria; Enterobacterales; Yersiniaceae; Yersinia	Human pathogen, Animal pathogen	
Yersinia pseudotuberculosis IP 32953 (serotype I)	yps	4038	1620	105	66	Bacteria; Proteobacteria; Gammaproteobacteria; Enterobacterales; Yersiniaceae; Yersinia	Human pathogen, Animal pathogen	
Yersinia pseudotuberculosis YPIII	ypy	4192	1607	105	66	Bacteria; Proteobacteria; Gammaproteobacteria; Enterobacterales; Yersiniaceae; Yersinia	Human pathogen	
Yersinia pestis Z176003	ypz	3693	1552	104	65	Bacteria; Proteobacteria; Gammaproteobacteria; Enterobacterales; Yersiniaceae; Yersinia	Animal pathogen	
Candidatus Zinderia insecticola	zin	206	24	23	12	Bacteria; Proteobacteria; Betaproteobacteria; Burkholderiales; Oxalobacteraceae; Candidatus Zinderia		
Zea mays (maize)	zma	37496	2173	119	79	Eukaryota; Viridiplantae; Streptophyta; Embryophyta; Tracheophyta; Spermatophyta; Magnoliophyta; Liliopsida; Poales; Poaceae; PACMAD clade; Panicoideae; Andropogonodae; Andropogoneae; Tripsacinae; Zea	Photosynthesis	
Zymomonas mobilis subsp. mobilis NCIMB 11163	zmn	1884	759	76	51	Bacteria; Proteobacteria; Alphaproteobacteria; Sphingomonadales; Sphingomonadaceae; Zymomonas		
Zymomonas mobilis subsp. mobilis ZM4	zmo	1736	713	76	51	Bacteria; Proteobacteria; Alphaproteobacteria; Sphingomonadales; Sphingomonadaceae; Zymomonas		
Zunongwangia profunda	zpr	4653	904	101	67	Bacteria; Bacteroidetes; Flavobacteriia; Flavobacteriales; Flavobacteriaceae; Zunongwangia	Methylotroph	
Zygosaccharomyces rouxii	zro	4991	1277	86	62	Eukaryota; Fungi; Dikarya; Ascomycota; Saccharomycotina; Saccharomycetes; Saccharomycetales; Saccharomycetaceae; Zygosaccharomyces		
