# Supplementary material for: Identification of functional signatures in the metabolism of the three cellular domains of life
Source: PLoS One. 2019 May 28;14(5):e0217083. doi: 10.1371/journal.pone.0217083 (PMC6538242; doi:10.1371/journal.pone.0217083)
Supplement: S2 Table — Columns correspond to: 1. Metabolic map ID in KEGG database; 2. Metabolic map name; 3. Total number of reactions; 4. Total number of non-redundant reactions; 5. Total number of ESS by metabolic map; and 6. Total number of non-redundant ESS by metabolic map. (TXT) [file pone.0217083.s002.txt]

# Supplementary Table S2. Full description of metabolic maps.
# Columns correspond to:
# 1. Metabolic map ID in KEGG database
# 2. Metabolic map name
# 3. Total number of reactions
# 4. Total number of non-redundant reactions
# 5. Total number of ESS by metabolic map
# 6. Total number of non-redundant ESS by metabolic map
MAP_ID	MAP	EC	nrEC	ESS	nrESS
00010	Glycolysis / Gluconeogenesis	364594	21	56045	2235
00020	Citrate cycle (TCA cycle)	134441	14	32756	777
00030	Pentose phosphate pathway	130155	19	31357	1179
00040	Pentose and glucuronate interconversions	27429	17	8928	299
00051	Fructose and mannose metabolism	119203	20	28243	1566
00052	Galactose metabolism	71733	15	19587	356
00053	Ascorbate and aldarate metabolism	4681	22	1322	79
00061	Fatty acid biosynthesis	36139	13	10800	172
00062	Fatty acid elongation	959	5	313	13
00071	Fatty acid degradation	20496	13	6856	198
00072	Synthesis and degradation of ketone bodies	8783	6	4028	39
00073	Cutin, suberine and wax biosynthesis	74	6	35	11
00100	Steroid biosynthesis	6188	14	1501	190
00120	Primary bile acid biosynthesis	3153	12	686	165
00130	Ubiquinone and other terpenoid-quinone biosynthesis	10389	20	2827	88
00140	Steroid hormone biosynthesis	7698	11	2460	355
00220	Arginine biosynthesis	126255	14	27583	703
00230	Purine metabolism	1071859	38	155046	7004
00232	Caffeine metabolism	91	6	40	9
00240	Pyrimidine metabolism	445298	26	82683	3462
00250	Alanine, aspartate and glutamate metabolism	227746	20	58421	949
00253	Tetracycline biosynthesis	18	2	9	1
00254	Aflatoxin biosynthesis	66	8	14	8
00260	Glycine, serine and threonine metabolism	419054	33	80159	3039
00261	Monobactam biosynthesis	5037	8	2497	22
00270	Cysteine and methionine metabolism	405498	28	80197	3572
00280	Valine, leucine and isoleucine degradation	74962	25	17553	1162
00281	Geraniol degradation	4172	7	1484	37
00290	Valine, leucine and isoleucine biosynthesis	67889	8	17137	98
00300	Lysine biosynthesis	88774	18	14367	252
00310	Lysine degradation	7962	26	2349	160
00311	Penicillin and cephalosporin biosynthesis	57	8	27	5
00330	Arginine and proline metabolism	124682	32	31308	2469
00331	Clavulanic acid biosynthesis	4	4	1	1
00332	Carbapenem biosynthesis	2157	6	1074	4
00333	Prodigiosin biosynthesis	44	5	9	5
00340	Histidine metabolism	30672	25	5712	225
00350	Tyrosine metabolism	14615	23	4530	236
00360	Phenylalanine metabolism	28228	30	7667	419
00361	Chlorocyclohexane and chlorobenzene degradation	1137	11	460	58
00362	Benzoate degradation	37790	27	7235	860
00364	Fluorobenzoate degradation	846	5	204	13
00365	Furfural degradation	80	4	32	4
00380	Tryptophan metabolism	16266	29	5053	256
00400	Phenylalanine, tyrosine and tryptophan biosynthesis	147681	19	20781	937
00401	Novobiocin biosynthesis	4128	4	2136	7
00402	Benzoxazinoid biosynthesis	8	5	1	1
00403	Indole diterpene alkaloid biosynthesis	27	1	10	4
00404	Staurosporine biosynthesis	70	7	16	7
00405	Phenazine biosynthesis	151	11	40	11
00410	beta-Alanine metabolism	18610	18	6285	157
00430	Taurine and hypotaurine metabolism	3608	13	1650	59
00440	Phosphonate and phosphinate metabolism	2397	13	785	26
00450	Selenocompound metabolism	13072	12	4148	55
00460	Cyanoamino acid metabolism	2948	14	2345	61
00471	D-Glutamine and D-glutamate metabolism	15666	5	5910	35
00472	D-Arginine and D-ornithine metabolism	106	5	46	6
00473	D-Alanine metabolism	7478	5	3556	15
00480	Glutathione metabolism	47828	19	15403	369
00500	Starch and sucrose metabolism	195627	13	48632	1932
00510	N-Glycan biosynthesis	36277	7	4694	288
00512	Mucin type O-glycan biosynthesis	554	3	174	16
00513	Various types of N-glycan biosynthesis	76	2	38	1
00515	Mannose type O-glycan biosynthesis	126	2	54	3
00520	Amino sugar and nucleotide sugar metabolism	306643	29	65924	2750
00521	Streptomycin biosynthesis	18595	10	5054	46
00522	Biosynthesis of 12-, 14- and 16-membered macrolides	27	6	8	8
00523	Polyketide sugar unit biosynthesis	8340	8	2149	104
00525	Acarbose and validamycin biosynthesis	1937	8	939	15
00531	Glycosaminoglycan degradation	3166	5	712	51
00532	Glycosaminoglycan biosynthesis - chondroitin sulfate / dermatan sulfate	921	2	211	11
00534	Glycosaminoglycan biosynthesis - heparan sulfate / heparin	112	1	47	2
00540	Lipopolysaccharide biosynthesis	69109	16	15096	233
00550	Peptidoglycan biosynthesis	65496	9	12880	67
00561	Glycerolipid metabolism	36960	15	10678	274
00562	Inositol phosphate metabolism	24633	16	5532	542
00563	Glycosylphosphatidylinositol (GPI)-anchor biosynthesis	7164	4	1474	31
00564	Glycerophospholipid metabolism	126474	20	29924	1646
00565	Ether lipid metabolism	2393	9	741	61
00571	Lipoarabinomannan (LAM) biosynthesis	146	3	60	8
00572	Arabinogalactan biosynthesis - Mycobacterium	238	2	85	5
00590	Arachidonic acid metabolism	6552	12	1730	72
00591	Linoleic acid metabolism	218	5	109	4
00592	alpha-Linolenic acid metabolism	1046	10	377	14
00600	Sphingolipid metabolism	11088	15	2807	352
00601	Glycosphingolipid biosynthesis - lacto and neolacto series	2144	3	586	28
00603	Glycosphingolipid biosynthesis - globo and isoglobo series	525	4	199	18
00604	Glycosphingolipid biosynthesis - ganglio series	834	4	260	17
00620	Pyruvate metabolism	210083	31	49701	4367
00621	Dioxin degradation	2125	11	677	44
00622	Xylene degradation	3403	12	1079	100
00623	Toluene degradation	462	14	228	38
00624	Polycyclic aromatic hydrocarbon degradation	335	9	192	17
00625	Chloroalkane and chloroalkene degradation	4390	8	1705	30
00626	Naphthalene degradation	46	7	12	5
00627	Aminobenzoate degradation	1949	17	746	126
00630	Glyoxylate and dicarboxylate metabolism	107786	31	30540	1199
00633	Nitrotoluene degradation	116	3	58	2
00640	Propanoate metabolism	119631	25	30545	1551
00642	Ethylbenzene degradation	41	7	31	6
00643	Styrene degradation	1344	7	526	29
00650	Butanoate metabolism	46922	21	14718	815
00660	C5-Branched dibasic acid metabolism	2103	12	861	26
00670	One carbon pool by folate	25317	8	9486	105
00680	Methane metabolism	75589	49	21300	1254
00710	Carbon fixation in photosynthetic organisms	13127	12	3303	196
00720	Carbon fixation pathways in prokaryotes	19231	26	3863	796
00730	Thiamine metabolism	60401	14	17249	385
00740	Riboflavin metabolism	16519	16	4209	159
00750	Vitamin B6 metabolism	4012	15	1463	23
00760	Nicotinate and nicotinamide metabolism	60754	34	14497	332
00770	Pantothenate and CoA biosynthesis	104424	17	21794	292
00780	Biotin metabolism	33437	14	7787	135
00785	Lipoic acid metabolism	3702	4	1851	3
00790	Folate biosynthesis	68963	29	15778	485
00791	Atrazine degradation	457	5	212	13
00830	Retinol metabolism	762	12	249	33
00860	Porphyrin and chlorophyll metabolism	148871	43	25270	1601
00900	Terpenoid backbone biosynthesis	68069	19	12473	265
00901	Indole alkaloid biosynthesis	10	7	5	5
00902	Monoterpenoid biosynthesis	5	1	4	2
00903	Limonene and pinene degradation	48	2	24	1
00904	Diterpenoid biosynthesis	564	4	114	40
00905	Brassinosteroid biosynthesis	260	3	103	15
00906	Carotenoid biosynthesis	3707	20	1369	131
00908	Zeatin biosynthesis	14	2	7	1
00909	Sesquiterpenoid and triterpenoid biosynthesis	908	10	395	25
00910	Nitrogen metabolism	22530	16	7956	472
00920	Sulfur metabolism	99397	30	24889	1382
00930	Caprolactam degradation	1318	7	697	18
00940	Phenylpropanoid biosynthesis	354	10	107	25
00941	Flavonoid biosynthesis	1139	11	310	102
00944	Flavone and flavonol biosynthesis	18	4	8	7
00945	Stilbenoid, diarylheptanoid and gingerol biosynthesis	85	3	27	6
00950	Isoquinoline alkaloid biosynthesis	72	3	30	5
00960	Tropane, piperidine and pyridine alkaloid biosynthesis	12	1	12	1
00966	Glucosinolate biosynthesis	207	8	38	19
00970	Aminoacyl-tRNA biosynthesis	10012	6	4755	9
00980	Metabolism of xenobiotics by cytochrome P450	2649	8	828	71
00981	Insect hormone biosynthesis	580	9	125	29
00982	Drug metabolism - cytochrome P450	349	8	127	24
00983	Drug metabolism - other enzymes	1912	19	605	84
00984	Steroid degradation	986	9	357	16
00999	Biosynthesis of secondary metabolites - unclassified	114	15	45	9
